# Supplementary material for: Microbial Shift in the Enteric Bacteriome of Coral Reef Fish Following Climate-Driven Regime Shifts
Source: Microorganisms. 2021 Aug 11;9(8):1711. doi: 10.3390/microorganisms9081711 (PMC8398123; doi:10.3390/microorganisms9081711)
Supplement: Supplementary file 1 [file microorganisms-09-01711-s001.zip]

Archive with 9 entries (8 files):
- Supplementary_files/
- __MACOSX/._Supplementary_files
- Supplementary_files/.DS_Store
- __MACOSX/Supplementary_files/._.DS_Store
- Supplementary_files/Supplementary_material.pdf
- __MACOSX/Supplementary_files/._Supplementary_material.pdf
- __MACOSX/Supplementary_files/._Supplementary_material.docx
- Supplementary_files/Supplementary_files.xlsx
- __MACOSX/Supplementary_files/._Supplementary_files.xlsx
