# Supplementary material for: Microbial Shift in the Enteric Bacteriome of Coral Reef Fish Following Climate-Driven Regime Shifts
Source: Microorganisms. 2021 Aug 11;9(8):1711. doi: 10.3390/microorganisms9081711 (PMC8398123; doi:10.3390/microorganisms9081711)
Supplement: Supplementary file 1 [file microorganisms-09-01711-s001.zip › Supplementary_files/Supplementary_files.xlsx]

## Sheet: Supplementary File S1
Extraction kit's contaminant which were removed following Salter et al., 2019
	Kingdom	Phylum	Class	Order	Family	Genus
ASV8	Bacteria	Proteobacteria	Gammaproteobacteria	Betaproteobacteriales	Burkholderiaceae	Ralstonia
ASV12	Bacteria	Proteobacteria	Alphaproteobacteria	Rhizobiales	Xanthobacteraceae	Bradyrhizobium
ASV31	Bacteria	Proteobacteria	Alphaproteobacteria	Sphingomonadales	Sphingomonadaceae	Sphingomonas
ASV53	Bacteria	Proteobacteria	Gammaproteobacteria	Pseudomonadales	Moraxellaceae	Psychrobacter
ASV72	Bacteria	Proteobacteria	Alphaproteobacteria	Rhizobiales	Rhizobiaceae	Hoeflea
ASV73	Bacteria	Proteobacteria	Alphaproteobacteria	Rhodobacterales	Rhodobacteraceae	Paracoccus
ASV76	Bacteria	Proteobacteria	Alphaproteobacteria	Rhizobiales	Beijerinckiaceae	Methylobacterium
ASV90	Bacteria	Proteobacteria	Gammaproteobacteria	Betaproteobacteriales	Burkholderiaceae	Undibacterium
ASV93	Bacteria	Proteobacteria	Gammaproteobacteria	Pseudomonadales	Moraxellaceae	Psychrobacter
ASV97	Bacteria	Proteobacteria	Alphaproteobacteria	Rhizobiales	Beijerinckiaceae	Methylobacterium
ASV99	Bacteria	Proteobacteria	Gammaproteobacteria	Betaproteobacteriales	Burkholderiaceae	Ralstonia
ASV127	Bacteria	Proteobacteria	Alphaproteobacteria	Rhizobiales	Xanthobacteraceae	Bradyrhizobium
ASV129	Bacteria	Proteobacteria	Gammaproteobacteria	Pseudomonadales	Moraxellaceae	Psychrobacter
ASV161	Bacteria	Proteobacteria	Gammaproteobacteria	Pseudomonadales	Moraxellaceae	Acinetobacter
ASV169	Bacteria	Proteobacteria	Gammaproteobacteria	Pseudomonadales	Pseudomonadaceae	Pseudomonas
ASV230	Bacteria	Proteobacteria	Alphaproteobacteria	Sphingomonadales	Sphingomonadaceae	Sphingomonas
ASV235	Bacteria	Proteobacteria	Alphaproteobacteria	Rhizobiales	Xanthobacteraceae	Bradyrhizobium
ASV239	Bacteria	Proteobacteria	Gammaproteobacteria	Pseudomonadales	Pseudomonadaceae	Pseudomonas
ASV312	Bacteria	Proteobacteria	Gammaproteobacteria	Betaproteobacteriales	Burkholderiaceae	Delftia
ASV320	Bacteria	Proteobacteria	Gammaproteobacteria	Pseudomonadales	Moraxellaceae	Acinetobacter
ASV353	Bacteria	Proteobacteria	Gammaproteobacteria	Pseudomonadales	Moraxellaceae	Psychrobacter
ASV358	Bacteria	Proteobacteria	Gammaproteobacteria	Pseudomonadales	Moraxellaceae	Psychrobacter
ASV362	Bacteria	Proteobacteria	Gammaproteobacteria	Pseudomonadales	Moraxellaceae	Enhydrobacter
ASV368	Bacteria	Proteobacteria	Gammaproteobacteria	Pseudomonadales	Moraxellaceae	Acinetobacter
ASV379	Bacteria	Firmicutes	Bacilli	Lactobacillales	Streptococcaceae	Streptococcus
ASV415	Bacteria	Proteobacteria	Gammaproteobacteria	Pseudomonadales	Moraxellaceae	Acinetobacter
ASV431	Bacteria	Proteobacteria	Gammaproteobacteria	Betaproteobacteriales	Burkholderiaceae	Acidovorax
ASV453	Bacteria	Proteobacteria	Gammaproteobacteria	Pseudomonadales	Pseudomonadaceae	Pseudomonas
ASV494	Bacteria	Proteobacteria	Gammaproteobacteria	Betaproteobacteriales	Burkholderiaceae	Ralstonia
ASV498	Bacteria	Proteobacteria	Gammaproteobacteria	Pseudomonadales	Moraxellaceae	Acinetobacter
ASV507	Bacteria	Proteobacteria	Gammaproteobacteria	Pseudomonadales	Moraxellaceae	Acinetobacter
ASV531	Bacteria	Proteobacteria	Gammaproteobacteria	Pseudomonadales	Moraxellaceae	Acinetobacter
ASV541	Bacteria	Proteobacteria	Gammaproteobacteria	Pseudomonadales	Pseudomonadaceae	Pseudomonas
ASV579	Bacteria	Proteobacteria	Gammaproteobacteria	Pseudomonadales	Pseudomonadaceae	Pseudomonas
ASV639	Bacteria	Proteobacteria	Gammaproteobacteria	Pseudomonadales	Moraxellaceae	Acinetobacter
ASV679	Bacteria	Proteobacteria	Gammaproteobacteria	Pseudomonadales	Moraxellaceae	Enhydrobacter
ASV695	Bacteria	Proteobacteria	Alphaproteobacteria	Rhizobiales	Rhizobiaceae	Mesorhizobium
ASV702	Bacteria	Proteobacteria	Gammaproteobacteria	Pseudomonadales	Moraxellaceae	Acinetobacter
ASV744	Bacteria	Proteobacteria	Alphaproteobacteria	Rhodobacterales	Rhodobacteraceae	Paracoccus
ASV751	Bacteria	Proteobacteria	Gammaproteobacteria	Xanthomonadales	Xanthomonadaceae	Stenotrophomonas
ASV822	Bacteria	Firmicutes	Bacilli	Lactobacillales	Streptococcaceae	Streptococcus
ASV848	Bacteria	Proteobacteria	Gammaproteobacteria	Pseudomonadales	Moraxellaceae	Acinetobacter
ASV864	Bacteria	Proteobacteria	Alphaproteobacteria	Rhizobiales	Xanthobacteraceae	Bradyrhizobium
ASV948	Bacteria	Proteobacteria	Gammaproteobacteria	Betaproteobacteriales	Burkholderiaceae	Aquabacterium
ASV956	Bacteria	Proteobacteria	Alphaproteobacteria	Caulobacterales	Caulobacteraceae	Brevundimonas
ASV1029	Bacteria	Proteobacteria	Gammaproteobacteria	Pseudomonadales	Moraxellaceae	Psychrobacter
ASV1044	Bacteria	Proteobacteria	Alphaproteobacteria	Rhizobiales	Beijerinckiaceae	Methylobacterium
ASV1066	Bacteria	Proteobacteria	Gammaproteobacteria	Pseudomonadales	Pseudomonadaceae	Pseudomonas
ASV1083	Bacteria	Proteobacteria	Gammaproteobacteria	Betaproteobacteriales	Burkholderiaceae	Aquabacterium
ASV1107	Bacteria	Firmicutes	Bacilli	Lactobacillales	Streptococcaceae	Streptococcus
ASV1144	Bacteria	Firmicutes	Bacilli	Lactobacillales	Streptococcaceae	Streptococcus
ASV1161	Bacteria	Proteobacteria	Gammaproteobacteria	Pseudomonadales	Moraxellaceae	Psychrobacter
ASV1254	Bacteria	Proteobacteria	Gammaproteobacteria	Pseudomonadales	Moraxellaceae	Acinetobacter
ASV1265	Bacteria	Proteobacteria	Gammaproteobacteria	Pseudomonadales	Moraxellaceae	Psychrobacter
ASV1287	Bacteria	Firmicutes	Bacilli	Bacillales	Bacillaceae	Bacillus
ASV1304	Bacteria	Proteobacteria	Gammaproteobacteria	Pseudomonadales	Pseudomonadaceae	Pseudomonas
ASV1311	Bacteria	Proteobacteria	Alphaproteobacteria	Acetobacterales	Acetobacteraceae	Roseomonas
ASV1348	Bacteria	Proteobacteria	Gammaproteobacteria	Betaproteobacteriales	Burkholderiaceae	Undibacterium
ASV1363	Bacteria	Proteobacteria	Gammaproteobacteria	Betaproteobacteriales	Burkholderiaceae	Undibacterium
ASV1385	Bacteria	Proteobacteria	Alphaproteobacteria	Rhizobiales	Devosiaceae	Devosia
ASV1399	Bacteria	Proteobacteria	Alphaproteobacteria	Sphingomonadales	Sphingomonadaceae	Sphingomonas
ASV1404	Bacteria	Proteobacteria	Alphaproteobacteria	Caulobacterales	Caulobacteraceae	Brevundimonas
ASV1407	Bacteria	Actinobacteria	Actinobacteria	Micrococcales	Micrococcaceae	Micrococcus
ASV1421	Bacteria	Proteobacteria	Gammaproteobacteria	Pseudomonadales	Moraxellaceae	Acinetobacter
ASV1426	Bacteria	Proteobacteria	Alphaproteobacteria	Sphingomonadales	Sphingomonadaceae	Sphingobium
ASV1458	Bacteria	Proteobacteria	Gammaproteobacteria	Xanthomonadales	Xanthomonadaceae	Stenotrophomonas
ASV1482	Bacteria	Proteobacteria	Gammaproteobacteria	Pseudomonadales	Moraxellaceae	Acinetobacter
ASV1524	Bacteria	Proteobacteria	Gammaproteobacteria	Pseudomonadales	Moraxellaceae	Psychrobacter
ASV1551	Bacteria	Actinobacteria	Actinobacteria	Micrococcales	Micrococcaceae	Micrococcus
ASV1593	Bacteria	Proteobacteria	Gammaproteobacteria	Pseudomonadales	Moraxellaceae	Acinetobacter
ASV1599	Bacteria	Proteobacteria	Alphaproteobacteria	Sphingomonadales	Sphingomonadaceae	Sphingobium
ASV1669	Bacteria	Proteobacteria	Gammaproteobacteria	Pseudomonadales	Pseudomonadaceae	Pseudomonas
ASV1676	Bacteria	Proteobacteria	Gammaproteobacteria	Betaproteobacteriales	Burkholderiaceae	Ralstonia
ASV1703	Bacteria	Actinobacteria	Actinobacteria	Micrococcales	Micrococcaceae	Kocuria
ASV1704	Bacteria	Proteobacteria	Gammaproteobacteria	Pseudomonadales	Moraxellaceae	Acinetobacter
ASV1725	Bacteria	Proteobacteria	Gammaproteobacteria	Pseudomonadales	Pseudomonadaceae	Pseudomonas
ASV1756	Bacteria	Proteobacteria	Alphaproteobacteria	Sphingomonadales	Sphingomonadaceae	Sphingomonas
ASV1784	Bacteria	Proteobacteria	Gammaproteobacteria	Betaproteobacteriales	Burkholderiaceae	Variovorax
ASV1885	Bacteria	Proteobacteria	Alphaproteobacteria	Rhizobiales	Beijerinckiaceae	Methylobacterium
ASV1921	Bacteria	Proteobacteria	Alphaproteobacteria	Rhodobacterales	Rhodobacteraceae	Paracoccus
ASV1963	Bacteria	Firmicutes	Bacilli	Bacillales	Paenibacillaceae	Paenibacillus
ASV1998	Bacteria	Proteobacteria	Alphaproteobacteria	Rhizobiales	Xanthobacteraceae	Bradyrhizobium
ASV2061	Bacteria	Deinococcus-Thermus	Deinococci	Deinococcales	Deinococcaceae	Deinococcus
ASV2075	Bacteria	Proteobacteria	Alphaproteobacteria	Rhizobiales	Rhizobiaceae	Hoeflea
ASV2101	Bacteria	Proteobacteria	Gammaproteobacteria	Pseudomonadales	Moraxellaceae	Acinetobacter
ASV2173	Bacteria	Proteobacteria	Gammaproteobacteria	Betaproteobacteriales	Burkholderiaceae	Acidovorax
ASV2203	Bacteria	Proteobacteria	Alphaproteobacteria	Sphingomonadales	Sphingomonadaceae	Sphingomonas
ASV2239	Bacteria	Proteobacteria	Gammaproteobacteria	Betaproteobacteriales	Burkholderiaceae	Ralstonia
ASV2247	Bacteria	Proteobacteria	Gammaproteobacteria	Pseudomonadales	Moraxellaceae	Psychrobacter
ASV2384	Bacteria	Proteobacteria	Gammaproteobacteria	Xanthomonadales	Xanthomonadaceae	Stenotrophomonas
ASV2411	Bacteria	Proteobacteria	Alphaproteobacteria	Rhizobiales	Beijerinckiaceae	Methylobacterium
ASV2489	Bacteria	Proteobacteria	Gammaproteobacteria	Pseudomonadales	Moraxellaceae	Acinetobacter
ASV2503	Bacteria	Proteobacteria	Gammaproteobacteria	Pseudomonadales	Pseudomonadaceae	Pseudomonas
ASV2574	Bacteria	Proteobacteria	Alphaproteobacteria	Sphingomonadales	Sphingomonadaceae	Novosphingobium
ASV2620	Bacteria	Bacteroidetes	Bacteroidia	Flavobacteriales	Weeksellaceae	Chryseobacterium
ASV2636	Bacteria	Proteobacteria	Alphaproteobacteria	Sphingomonadales	Sphingomonadaceae	Sphingobium
ASV2665	Bacteria	Proteobacteria	Alphaproteobacteria	Rhodobacterales	Rhodobacteraceae	Paracoccus
ASV2674	Bacteria	Proteobacteria	Gammaproteobacteria	Betaproteobacteriales	Burkholderiaceae	Delftia
ASV2691	Bacteria	Proteobacteria	Gammaproteobacteria	Betaproteobacteriales	Burkholderiaceae	Undibacterium
ASV2692	Bacteria	Proteobacteria	Gammaproteobacteria	Pseudomonadales	Moraxellaceae	Acinetobacter
ASV2703	Bacteria	Proteobacteria	Gammaproteobacteria	Pseudomonadales	Moraxellaceae	Acinetobacter
ASV2724	Bacteria	Proteobacteria	Gammaproteobacteria	Betaproteobacteriales	Burkholderiaceae	Aquabacterium
ASV2742	Bacteria	Proteobacteria	Gammaproteobacteria	Pseudomonadales	Moraxellaceae	Psychrobacter
ASV3107	Bacteria	Proteobacteria	Gammaproteobacteria	Betaproteobacteriales	Burkholderiaceae	Acidovorax
ASV3114	Bacteria	Proteobacteria	Gammaproteobacteria	Pseudomonadales	Moraxellaceae	Acinetobacter
ASV3120	Bacteria	Proteobacteria	Alphaproteobacteria	Rhizobiales	Beijerinckiaceae	Methylobacterium
ASV3317	Bacteria	Bacteroidetes	Bacteroidia	Flavobacteriales	Flavobacteriaceae	Flavobacterium
ASV3353	Bacteria	Deinococcus-Thermus	Deinococci	Deinococcales	Deinococcaceae	Deinococcus
ASV3382	Bacteria	Bacteroidetes	Bacteroidia	Flavobacteriales	Flavobacteriaceae	Flavobacterium
ASV3405	Bacteria	Proteobacteria	Alphaproteobacteria	Caulobacterales	Caulobacteraceae	Brevundimonas
ASV3503	Bacteria	Proteobacteria	Alphaproteobacteria	Rhodobacterales	Rhodobacteraceae	Paracoccus
ASV3544	Bacteria	Proteobacteria	Alphaproteobacteria	Caulobacterales	Caulobacteraceae	Brevundimonas
ASV3734	Bacteria	Proteobacteria	Alphaproteobacteria	Sphingomonadales	Sphingomonadaceae	Sphingomonas
ASV3840	Bacteria	Firmicutes	Bacilli	Lactobacillales	Streptococcaceae	Streptococcus
ASV3843	Bacteria	Firmicutes	Bacilli	Bacillales	Paenibacillaceae	Paenibacillus
ASV3882	Bacteria	Proteobacteria	Gammaproteobacteria	Pseudomonadales	Moraxellaceae	Acinetobacter
ASV3918	Bacteria	Proteobacteria	Gammaproteobacteria	Betaproteobacteriales	Burkholderiaceae	Massilia
ASV3973	Bacteria	Proteobacteria	Alphaproteobacteria	Rhodobacterales	Rhodobacteraceae	Paracoccus
ASV4006	Bacteria	Bacteroidetes	Bacteroidia	Sphingobacteriales	Sphingobacteriaceae	Pedobacter
ASV4074	Bacteria	Proteobacteria	Gammaproteobacteria	Pseudomonadales	Pseudomonadaceae	Pseudomonas
ASV4099	Bacteria	Proteobacteria	Alphaproteobacteria	Acetobacterales	Acetobacteraceae	Roseomonas
ASV4124	Bacteria	Proteobacteria	Alphaproteobacteria	Rhizobiales	Beijerinckiaceae	Beijerinckia
ASV4170	Bacteria	Proteobacteria	Gammaproteobacteria	Pseudomonadales	Pseudomonadaceae	Pseudomonas
ASV4175	Bacteria	Proteobacteria	Gammaproteobacteria	Xanthomonadales	Xanthomonadaceae	Stenotrophomonas
ASV4255	Bacteria	Proteobacteria	Alphaproteobacteria	Caulobacterales	Caulobacteraceae	Brevundimonas
ASV4264	Bacteria	Proteobacteria	Gammaproteobacteria	Pseudomonadales	Moraxellaceae	Acinetobacter
ASV4291	Bacteria	Actinobacteria	Actinobacteria	Micrococcales	Micrococcaceae	Kocuria
ASV4336	Bacteria	Proteobacteria	Alphaproteobacteria	Sphingomonadales	Sphingomonadaceae	Sphingomonas
ASV4396	Bacteria	Proteobacteria	Alphaproteobacteria	Acetobacterales	Acetobacteraceae	Roseomonas
ASV4406	Bacteria	Proteobacteria	Gammaproteobacteria	Pseudomonadales	Pseudomonadaceae	Pseudomonas
ASV4619	Bacteria	Proteobacteria	Gammaproteobacteria	Pseudomonadales	Pseudomonadaceae	Pseudomonas
ASV4627	Bacteria	Bacteroidetes	Bacteroidia	Sphingobacteriales	Sphingobacteriaceae	Pedobacter
ASV4675	Bacteria	Proteobacteria	Alphaproteobacteria	Sphingomonadales	Sphingomonadaceae	Sphingomonas
ASV4710	Bacteria	Proteobacteria	Gammaproteobacteria	Pseudomonadales	Pseudomonadaceae	Pseudomonas
ASV4754	Bacteria	Firmicutes	Bacilli	Lactobacillales	Streptococcaceae	Streptococcus
ASV4797	Bacteria	Proteobacteria	Gammaproteobacteria	Pseudomonadales	Pseudomonadaceae	Pseudomonas
ASV4806	Bacteria	Proteobacteria	Gammaproteobacteria	Pseudomonadales	Moraxellaceae	Acinetobacter
ASV4844	Bacteria	Proteobacteria	Alphaproteobacteria	Sphingomonadales	Sphingomonadaceae	Sphingomonas
ASV4875	Bacteria	Proteobacteria	Gammaproteobacteria	Pseudomonadales	Pseudomonadaceae	Pseudomonas
ASV4933	Bacteria	Firmicutes	Bacilli	Bacillales	Paenibacillaceae	Paenibacillus
ASV4944	Bacteria	Proteobacteria	Alphaproteobacteria	Sphingomonadales	Sphingomonadaceae	Sphingomonas
ASV5023	Bacteria	Proteobacteria	Gammaproteobacteria	Betaproteobacteriales	Burkholderiaceae	Undibacterium
ASV5068	Bacteria	Proteobacteria	Alphaproteobacteria	Sphingomonadales	Sphingomonadaceae	Sphingomonas
ASV5098	Bacteria	Proteobacteria	Gammaproteobacteria	Betaproteobacteriales	Burkholderiaceae	Undibacterium
ASV5130	Bacteria	Proteobacteria	Gammaproteobacteria	Betaproteobacteriales	Burkholderiaceae	Massilia
ASV5184	Bacteria	Proteobacteria	Gammaproteobacteria	Pseudomonadales	Pseudomonadaceae	Pseudomonas
ASV5235	Bacteria	Bacteroidetes	Bacteroidia	Flavobacteriales	Weeksellaceae	Chryseobacterium
ASV5264	Bacteria	Proteobacteria	Alphaproteobacteria	Rhodobacterales	Rhodobacteraceae	Paracoccus
ASV5311	Bacteria	Bacteroidetes	Bacteroidia	Flavobacteriales	Flavobacteriaceae	Flavobacterium
ASV5323	Bacteria	Proteobacteria	Gammaproteobacteria	Pseudomonadales	Pseudomonadaceae	Pseudomonas
ASV5324	Bacteria	Proteobacteria	Gammaproteobacteria	Pseudomonadales	Pseudomonadaceae	Pseudomonas
ASV5327	Bacteria	Bacteroidetes	Bacteroidia	Flavobacteriales	Weeksellaceae	Chryseobacterium
ASV5339	Bacteria	Proteobacteria	Alphaproteobacteria	Rhizobiales	Beijerinckiaceae	Methylobacterium
ASV5385	Bacteria	Proteobacteria	Alphaproteobacteria	Rhizobiales	Beijerinckiaceae	Methylobacterium
ASV5436	Bacteria	Proteobacteria	Alphaproteobacteria	Rhodobacterales	Rhodobacteraceae	Paracoccus
ASV5480	Bacteria	Proteobacteria	Alphaproteobacteria	Caulobacterales	Caulobacteraceae	Brevundimonas
ASV5608	Bacteria	Proteobacteria	Gammaproteobacteria	Pseudomonadales	Pseudomonadaceae	Pseudomonas
ASV5618	Bacteria	Proteobacteria	Alphaproteobacteria	Rhizobiales	Xanthobacteraceae	Bradyrhizobium
ASV5641	Bacteria	Proteobacteria	Gammaproteobacteria	Betaproteobacteriales	Burkholderiaceae	Undibacterium
ASV5661	Bacteria	Proteobacteria	Gammaproteobacteria	Pseudomonadales	Pseudomonadaceae	Pseudomonas
ASV5713	Bacteria	Proteobacteria	Gammaproteobacteria	Xanthomonadales	Xanthomonadaceae	Pseudoxanthomonas
ASV5759	Bacteria	Firmicutes	Bacilli	Bacillales	Bacillaceae	Bacillus
ASV5777	Bacteria	Proteobacteria	Gammaproteobacteria	Pseudomonadales	Moraxellaceae	Acinetobacter
ASV6002	Bacteria	Proteobacteria	Alphaproteobacteria	Sphingomonadales	Sphingomonadaceae	Sphingomonas
ASV6007	Bacteria	Proteobacteria	Alphaproteobacteria	Rhodobacterales	Rhodobacteraceae	Paracoccus
ASV6054	Bacteria	Proteobacteria	Alphaproteobacteria	Caulobacterales	Caulobacteraceae	Caulobacter
ASV6071	Bacteria	Proteobacteria	Gammaproteobacteria	Pseudomonadales	Pseudomonadaceae	Pseudomonas
ASV6083	Bacteria	Proteobacteria	Alphaproteobacteria	Sphingomonadales	Sphingomonadaceae	Sphingomonas
ASV6141	Bacteria	Proteobacteria	Gammaproteobacteria	Pseudomonadales	Pseudomonadaceae	Pseudomonas
ASV6150	Bacteria	Proteobacteria	Gammaproteobacteria	Pseudomonadales	Pseudomonadaceae	Pseudomonas
ASV6235	Bacteria	Firmicutes	Bacilli	Bacillales	Bacillaceae	Bacillus
ASV6265	Bacteria	Proteobacteria	Alphaproteobacteria	Sphingomonadales	Sphingomonadaceae	Novosphingobium
ASV6270	Bacteria	Firmicutes	Bacilli	Bacillales	Bacillaceae	Bacillus
ASV6324	Bacteria	Proteobacteria	Alphaproteobacteria	Rhizobiales	Beijerinckiaceae	Methylobacterium
ASV6345	Bacteria	Bacteroidetes	Bacteroidia	Sphingobacteriales	Sphingobacteriaceae	Pedobacter
ASV6414	Bacteria	Proteobacteria	Alphaproteobacteria	Caulobacterales	Caulobacteraceae	Caulobacter
ASV6555	Bacteria	Proteobacteria	Alphaproteobacteria	Sphingomonadales	Sphingomonadaceae	Novosphingobium
ASV6647	Bacteria	Proteobacteria	Gammaproteobacteria	Pseudomonadales	Pseudomonadaceae	Pseudomonas
ASV6694	Bacteria	Proteobacteria	Gammaproteobacteria	Betaproteobacteriales	Burkholderiaceae	Ralstonia
ASV6697	Bacteria	Proteobacteria	Gammaproteobacteria	Pseudomonadales	Pseudomonadaceae	Pseudomonas
ASV6757	Bacteria	Proteobacteria	Alphaproteobacteria	Sphingomonadales	Sphingomonadaceae	Sphingobium
ASV6850	Bacteria	Proteobacteria	Gammaproteobacteria	Betaproteobacteriales	Burkholderiaceae	Ralstonia
ASV6911	Bacteria	Proteobacteria	Alphaproteobacteria	Sphingomonadales	Sphingomonadaceae	Sphingomonas
ASV6943	Bacteria	Firmicutes	Bacilli	Bacillales	Paenibacillaceae	Paenibacillus
ASV6955	Bacteria	Proteobacteria	Alphaproteobacteria	Rhodobacterales	Rhodobacteraceae	Paracoccus
ASV7016	Bacteria	Proteobacteria	Gammaproteobacteria	Pseudomonadales	Pseudomonadaceae	Pseudomonas
ASV7017	Bacteria	Proteobacteria	Alphaproteobacteria	Rhizobiales	Beijerinckiaceae	Methylobacterium
ASV7037	Bacteria	Proteobacteria	Alphaproteobacteria	Sphingomonadales	Sphingomonadaceae	Sphingomonas
ASV7047	Bacteria	Bacteroidetes	Bacteroidia	Flavobacteriales	Flavobacteriaceae	Flavobacterium
ASV7061	Bacteria	Proteobacteria	Gammaproteobacteria	Pseudomonadales	Pseudomonadaceae	Pseudomonas
ASV7183	Bacteria	Proteobacteria	Gammaproteobacteria	Pseudomonadales	Pseudomonadaceae	Pseudomonas
ASV7187	Bacteria	Proteobacteria	Alphaproteobacteria	Rhodobacterales	Rhodobacteraceae	Paracoccus
ASV7255	Bacteria	Proteobacteria	Alphaproteobacteria	Rhizobiales	Beijerinckiaceae	Methylobacterium
ASV7267	Bacteria	Firmicutes	Bacilli	Lactobacillales	Streptococcaceae	Streptococcus
ASV7293	Bacteria	Proteobacteria	Alphaproteobacteria	Rhizobiales	Beijerinckiaceae	Methylobacterium
ASV7496	Bacteria	Proteobacteria	Gammaproteobacteria	Xanthomonadales	Xanthomonadaceae	Stenotrophomonas
ASV7531	Bacteria	Proteobacteria	Gammaproteobacteria	Betaproteobacteriales	Burkholderiaceae	Undibacterium
ASV7594	Bacteria	Firmicutes	Bacilli	Lactobacillales	Streptococcaceae	Streptococcus
ASV7640	Bacteria	Proteobacteria	Gammaproteobacteria	Xanthomonadales	Xanthomonadaceae	Pseudoxanthomonas
ASV7683	Bacteria	Proteobacteria	Alphaproteobacteria	Caulobacterales	Caulobacteraceae	Brevundimonas
ASV7873	Bacteria	Proteobacteria	Alphaproteobacteria	Rhizobiales	Beijerinckiaceae	Methylobacterium
ASV8017	Bacteria	Firmicutes	Bacilli	Lactobacillales	Streptococcaceae	Streptococcus
ASV8023	Bacteria	Proteobacteria	Alphaproteobacteria	Sphingomonadales	Sphingomonadaceae	Sphingomonas
ASV8061	Bacteria	Proteobacteria	Alphaproteobacteria	Sphingomonadales	Sphingomonadaceae	Sphingomonas
ASV8080	Bacteria	Proteobacteria	Alphaproteobacteria	Rhizobiales	Beijerinckiaceae	Methylobacterium
ASV8083	Bacteria	Proteobacteria	Alphaproteobacteria	Sphingomonadales	Sphingomonadaceae	Sphingomonas
ASV8085	Bacteria	Proteobacteria	Gammaproteobacteria	Pseudomonadales	Pseudomonadaceae	Pseudomonas
ASV8104	Bacteria	Proteobacteria	Gammaproteobacteria	Xanthomonadales	Xanthomonadaceae	Stenotrophomonas
ASV8106	Bacteria	Proteobacteria	Gammaproteobacteria	Pseudomonadales	Pseudomonadaceae	Pseudomonas
ASV8194	Bacteria	Proteobacteria	Alphaproteobacteria	Sphingomonadales	Sphingomonadaceae	Sphingomonas
ASV8200	Bacteria	Actinobacteria	Actinobacteria	Micrococcales	Micrococcaceae	Micrococcus
ASV8208	Bacteria	Proteobacteria	Gammaproteobacteria	Pseudomonadales	Pseudomonadaceae	Pseudomonas
ASV8239	Bacteria	Proteobacteria	Gammaproteobacteria	Betaproteobacteriales	Burkholderiaceae	Undibacterium
ASV8291	Bacteria	Proteobacteria	Gammaproteobacteria	Pseudomonadales	Moraxellaceae	Acinetobacter
ASV8298	Bacteria	Proteobacteria	Alphaproteobacteria	Caulobacterales	Caulobacteraceae	Brevundimonas
ASV8443	Bacteria	Proteobacteria	Alphaproteobacteria	Sphingomonadales	Sphingomonadaceae	Sphingomonas
ASV8514	Bacteria	Proteobacteria	Gammaproteobacteria	Betaproteobacteriales	Burkholderiaceae	Aquabacterium
ASV8648	Bacteria	Proteobacteria	Gammaproteobacteria	Betaproteobacteriales	Burkholderiaceae	Aquabacterium
ASV8693	Bacteria	Proteobacteria	Alphaproteobacteria	Sphingomonadales	Sphingomonadaceae	Sphingomonas
ASV8713	Bacteria	Proteobacteria	Gammaproteobacteria	Pseudomonadales	Moraxellaceae	Acinetobacter
ASV8785	Bacteria	Proteobacteria	Alphaproteobacteria	Sphingomonadales	Sphingomonadaceae	Sphingomonas
ASV8861	Bacteria	Proteobacteria	Alphaproteobacteria	Sphingomonadales	Sphingomonadaceae	Sphingobium
ASV8946	Bacteria	Proteobacteria	Alphaproteobacteria	Rhizobiales	Xanthobacteraceae	Bradyrhizobium
ASV9000	Bacteria	Proteobacteria	Alphaproteobacteria	Rhizobiales	Beijerinckiaceae	Methylobacterium
ASV9089	Bacteria	Proteobacteria	Gammaproteobacteria	Xanthomonadales	Xanthomonadaceae	Pseudoxanthomonas
ASV9167	Bacteria	Proteobacteria	Gammaproteobacteria	Xanthomonadales	Xanthomonadaceae	Stenotrophomonas
ASV9202	Bacteria	Proteobacteria	Gammaproteobacteria	Betaproteobacteriales	Burkholderiaceae	Cupriavidus
ASV9212	Bacteria	Proteobacteria	Alphaproteobacteria	Rhizobiales	Beijerinckiaceae	Methylobacterium
ASV9280	Bacteria	Firmicutes	Bacilli	Bacillales	Paenibacillaceae	Paenibacillus
ASV9350	Bacteria	Proteobacteria	Gammaproteobacteria	Pseudomonadales	Moraxellaceae	Psychrobacter
ASV9403	Bacteria	Proteobacteria	Alphaproteobacteria	Rhizobiales	Beijerinckiaceae	Methylobacterium
ASV9423	Bacteria	Actinobacteria	Thermoleophilia	Solirubrobacterales	Solirubrobacteraceae	Patulibacter
ASV9425	Bacteria	Proteobacteria	Alphaproteobacteria	Rhizobiales	Devosiaceae	Devosia
ASV9434	Bacteria	Proteobacteria	Gammaproteobacteria	Betaproteobacteriales	Burkholderiaceae	Undibacterium
ASV9457	Bacteria	Proteobacteria	Gammaproteobacteria	Pseudomonadales	Moraxellaceae	Acinetobacter
ASV9573	Bacteria	Bacteroidetes	Bacteroidia	Sphingobacteriales	Sphingobacteriaceae	Pedobacter
ASV9622	Bacteria	Proteobacteria	Alphaproteobacteria	Sphingomonadales	Sphingomonadaceae	Sphingomonas
ASV9623	Bacteria	Proteobacteria	Alphaproteobacteria	Sphingomonadales	Sphingomonadaceae	Sphingobium
ASV9651	Bacteria	Proteobacteria	Gammaproteobacteria	Betaproteobacteriales	Burkholderiaceae	Ralstonia
ASV9656	Bacteria	Proteobacteria	Alphaproteobacteria	Caulobacterales	Caulobacteraceae	Brevundimonas
ASV9680	Bacteria	Actinobacteria	Actinobacteria	Micrococcales	Micrococcaceae	Kocuria
ASV9776	Bacteria	Proteobacteria	Alphaproteobacteria	Sphingomonadales	Sphingomonadaceae	Sphingomonas
ASV9990	Bacteria	Firmicutes	Bacilli	Bacillales	Paenibacillaceae	Paenibacillus
ASV10129	Bacteria	Actinobacteria	Actinobacteria	Micrococcales	Microbacteriaceae	Microbacterium
ASV10265	Bacteria	Proteobacteria	Gammaproteobacteria	Pseudomonadales	Moraxellaceae	Psychrobacter
ASV10269	Bacteria	Proteobacteria	Gammaproteobacteria	Pseudomonadales	Moraxellaceae	Psychrobacter
ASV10270	Bacteria	Proteobacteria	Gammaproteobacteria	Pseudomonadales	Moraxellaceae	Enhydrobacter
ASV10360	Bacteria	Proteobacteria	Alphaproteobacteria	Rhizobiales	Rhizobiaceae	Hoeflea
ASV10375	Bacteria	Proteobacteria	Gammaproteobacteria	Pseudomonadales	Pseudomonadaceae	Pseudomonas
ASV10393	Bacteria	Proteobacteria	Gammaproteobacteria	Xanthomonadales	Xanthomonadaceae	Stenotrophomonas
ASV10451	Bacteria	Proteobacteria	Gammaproteobacteria	Betaproteobacteriales	Burkholderiaceae	Undibacterium
ASV10494	Bacteria	Proteobacteria	Alphaproteobacteria	Sphingomonadales	Sphingomonadaceae	Sphingobium
ASV10643	Bacteria	Firmicutes	Bacilli	Lactobacillales	Streptococcaceae	Streptococcus
ASV10774	Bacteria	Proteobacteria	Gammaproteobacteria	Xanthomonadales	Xanthomonadaceae	Stenotrophomonas
ASV10803	Bacteria	Proteobacteria	Gammaproteobacteria	Pseudomonadales	Pseudomonadaceae	Pseudomonas
ASV10811	Bacteria	Proteobacteria	Gammaproteobacteria	Pseudomonadales	Pseudomonadaceae	Pseudomonas
ASV10814	Bacteria	Proteobacteria	Gammaproteobacteria	Pseudomonadales	Pseudomonadaceae	Pseudomonas
ASV10845	Bacteria	Proteobacteria	Alphaproteobacteria	Sphingomonadales	Sphingomonadaceae	Sphingobium
ASV10869	Bacteria	Proteobacteria	Gammaproteobacteria	Betaproteobacteriales	Burkholderiaceae	Massilia
ASV10925	Bacteria	Bacteroidetes	Bacteroidia	Flavobacteriales	Flavobacteriaceae	Flavobacterium
ASV11057	Bacteria	Bacteroidetes	Bacteroidia	Flavobacteriales	Flavobacteriaceae	Flavobacterium
ASV11065	Bacteria	Proteobacteria	Gammaproteobacteria	Pseudomonadales	Moraxellaceae	Acinetobacter
ASV11211	Bacteria	Proteobacteria	Alphaproteobacteria	Sphingomonadales	Sphingomonadaceae	Novosphingobium
ASV11222	Bacteria	Bacteroidetes	Bacteroidia	Sphingobacteriales	Sphingobacteriaceae	Pedobacter
ASV11223	Bacteria	Actinobacteria	Actinobacteria	Micrococcales	Micrococcaceae	Kocuria
ASV11231	Bacteria	Proteobacteria	Gammaproteobacteria	Pseudomonadales	Pseudomonadaceae	Pseudomonas
ASV11278	Bacteria	Proteobacteria	Alphaproteobacteria	Rhodobacterales	Rhodobacteraceae	Paracoccus
ASV11334	Bacteria	Bacteroidetes	Bacteroidia	Flavobacteriales	Flavobacteriaceae	Flavobacterium
ASV11350	Bacteria	Firmicutes	Bacilli	Bacillales	Bacillaceae	Bacillus
ASV11433	Bacteria	Firmicutes	Bacilli	Bacillales	Bacillaceae	Bacillus
ASV11435	Bacteria	Actinobacteria	Actinobacteria	Micrococcales	Microbacteriaceae	Microbacterium
ASV11609	Bacteria	Proteobacteria	Gammaproteobacteria	Pseudomonadales	Pseudomonadaceae	Pseudomonas
ASV11660	Bacteria	Proteobacteria	Gammaproteobacteria	Pseudomonadales	Pseudomonadaceae	Pseudomonas
ASV11661	Bacteria	Proteobacteria	Alphaproteobacteria	Rhizobiales	Rhizobiaceae	Hoeflea
ASV11715	Bacteria	Firmicutes	Bacilli	Lactobacillales	Streptococcaceae	Streptococcus
ASV11730	Bacteria	Proteobacteria	Alphaproteobacteria	Sphingomonadales	Sphingomonadaceae	Sphingomonas
ASV11792	Bacteria	Firmicutes	Bacilli	Bacillales	Bacillaceae	Bacillus
ASV11830	Bacteria	Proteobacteria	Alphaproteobacteria	Rhodobacterales	Rhodobacteraceae	Paracoccus
ASV11889	Bacteria	Actinobacteria	Actinobacteria	Micrococcales	Micrococcaceae	Kocuria
ASV11893	Bacteria	Proteobacteria	Alphaproteobacteria	Rhizobiales	Rhizobiaceae	Mesorhizobium
ASV11937	Bacteria	Proteobacteria	Gammaproteobacteria	Betaproteobacteriales	Burkholderiaceae	Ralstonia
ASV11966	Bacteria	Proteobacteria	Gammaproteobacteria	Pseudomonadales	Moraxellaceae	Enhydrobacter
ASV12071	Bacteria	Proteobacteria	Alphaproteobacteria	Rhizobiales	Beijerinckiaceae	Methylobacterium
ASV12120	Bacteria	Proteobacteria	Alphaproteobacteria	Sphingomonadales	Sphingomonadaceae	Novosphingobium
ASV12233	Bacteria	Proteobacteria	Alphaproteobacteria	Rhizobiales	Beijerinckiaceae	Methylobacterium
ASV12341	Bacteria	Proteobacteria	Gammaproteobacteria	Betaproteobacteriales	Burkholderiaceae	Undibacterium
ASV12368	Bacteria	Proteobacteria	Alphaproteobacteria	Caulobacterales	Caulobacteraceae	Caulobacter
ASV12399	Bacteria	Proteobacteria	Gammaproteobacteria	Pseudomonadales	Pseudomonadaceae	Pseudomonas
ASV12541	Bacteria	Proteobacteria	Gammaproteobacteria	Betaproteobacteriales	Burkholderiaceae	Acidovorax
ASV12736	Bacteria	Firmicutes	Bacilli	Bacillales	Bacillaceae	Bacillus
ASV12770	Bacteria	Proteobacteria	Gammaproteobacteria	Pseudomonadales	Pseudomonadaceae	Pseudomonas
ASV12792	Bacteria	Proteobacteria	Gammaproteobacteria	Pseudomonadales	Moraxellaceae	Acinetobacter
ASV12863	Bacteria	Proteobacteria	Gammaproteobacteria	Pseudomonadales	Pseudomonadaceae	Pseudomonas
ASV12873	Bacteria	Proteobacteria	Alphaproteobacteria	Rhodobacterales	Rhodobacteraceae	Paracoccus
ASV12875	Bacteria	Proteobacteria	Alphaproteobacteria	Rhizobiales	Beijerinckiaceae	Methylobacterium
ASV13005	Bacteria	Proteobacteria	Gammaproteobacteria	Betaproteobacteriales	Burkholderiaceae	Ralstonia
ASV13045	Bacteria	Firmicutes	Bacilli	Lactobacillales	Streptococcaceae	Streptococcus
ASV13116	Bacteria	Proteobacteria	Alphaproteobacteria	Rhizobiales	Beijerinckiaceae	Methylobacterium
ASV13125	Bacteria	Proteobacteria	Alphaproteobacteria	Rhizobiales	Rhizobiaceae	Hoeflea
ASV13162	Bacteria	Proteobacteria	Gammaproteobacteria	Betaproteobacteriales	Burkholderiaceae	Undibacterium
ASV13265	Bacteria	Proteobacteria	Alphaproteobacteria	Rhizobiales	Beijerinckiaceae	Methylobacterium
ASV13286	Bacteria	Deinococcus-Thermus	Deinococci	Deinococcales	Deinococcaceae	Deinococcus
ASV13307	Bacteria	Proteobacteria	Alphaproteobacteria	Caulobacterales	Caulobacteraceae	Caulobacter
ASV13364	Bacteria	Proteobacteria	Alphaproteobacteria	Acetobacterales	Acetobacteraceae	Roseomonas
ASV13431	Bacteria	Proteobacteria	Alphaproteobacteria	Rhizobiales	Rhizobiaceae	Mesorhizobium
ASV13512	Bacteria	Bacteroidetes	Bacteroidia	Flavobacteriales	Weeksellaceae	Chryseobacterium
ASV13609	Bacteria	Proteobacteria	Alphaproteobacteria	Acetobacterales	Acetobacteraceae	Roseomonas
ASV13752	Bacteria	Proteobacteria	Gammaproteobacteria	Pseudomonadales	Pseudomonadaceae	Pseudomonas
ASV13787	Bacteria	Proteobacteria	Gammaproteobacteria	Xanthomonadales	Xanthomonadaceae	Stenotrophomonas
ASV13797	Bacteria	Proteobacteria	Alphaproteobacteria	Sphingomonadales	Sphingomonadaceae	Sphingomonas
ASV13800	Bacteria	Proteobacteria	Alphaproteobacteria	Sphingomonadales	Sphingomonadaceae	Sphingomonas
ASV13806	Bacteria	Proteobacteria	Gammaproteobacteria	Xanthomonadales	Xanthomonadaceae	Stenotrophomonas
ASV13854	Bacteria	Firmicutes	Bacilli	Lactobacillales	Streptococcaceae	Streptococcus
ASV13949	Bacteria	Proteobacteria	Gammaproteobacteria	Pseudomonadales	Pseudomonadaceae	Pseudomonas
ASV13960	Bacteria	Firmicutes	Bacilli	Lactobacillales	Streptococcaceae	Streptococcus
ASV13975	Bacteria	Proteobacteria	Alphaproteobacteria	Rhizobiales	Xanthobacteraceae	Bradyrhizobium
ASV14039	Bacteria	Proteobacteria	Gammaproteobacteria	Betaproteobacteriales	Burkholderiaceae	Undibacterium
ASV14058	Bacteria	Proteobacteria	Gammaproteobacteria	Betaproteobacteriales	Burkholderiaceae	Cupriavidus
ASV14093	Bacteria	Proteobacteria	Gammaproteobacteria	Pseudomonadales	Moraxellaceae	Acinetobacter
ASV14178	Bacteria	Proteobacteria	Alphaproteobacteria	Acetobacterales	Acetobacteraceae	Roseomonas
ASV14225	Bacteria	Proteobacteria	Alphaproteobacteria	Sphingomonadales	Sphingomonadaceae	Sphingobium
ASV14289	Bacteria	Proteobacteria	Gammaproteobacteria	Betaproteobacteriales	Burkholderiaceae	Variovorax
ASV14443	Bacteria	Firmicutes	Bacilli	Bacillales	Bacillaceae	Bacillus
ASV14493	Bacteria	Proteobacteria	Alphaproteobacteria	Rhodobacterales	Rhodobacteraceae	Paracoccus
ASV14509	Bacteria	Proteobacteria	Alphaproteobacteria	Sphingomonadales	Sphingomonadaceae	Sphingomonas
ASV14698	Bacteria	Bacteroidetes	Bacteroidia	Flavobacteriales	Flavobacteriaceae	Flavobacterium
ASV14704	Bacteria	Proteobacteria	Gammaproteobacteria	Pseudomonadales	Pseudomonadaceae	Pseudomonas
ASV14781	Bacteria	Proteobacteria	Gammaproteobacteria	Betaproteobacteriales	Burkholderiaceae	Undibacterium
ASV14786	Bacteria	Proteobacteria	Alphaproteobacteria	Caulobacterales	Caulobacteraceae	Brevundimonas
ASV14814	Bacteria	Bacteroidetes	Bacteroidia	Flavobacteriales	Flavobacteriaceae	Flavobacterium
ASV14908	Bacteria	Proteobacteria	Alphaproteobacteria	Rhizobiales	Rhizobiaceae	Hoeflea
ASV14934	Bacteria	Proteobacteria	Gammaproteobacteria	Betaproteobacteriales	Burkholderiaceae	Undibacterium
ASV14947	Bacteria	Proteobacteria	Gammaproteobacteria	Pseudomonadales	Pseudomonadaceae	Pseudomonas
ASV14998	Bacteria	Actinobacteria	Actinobacteria	Micrococcales	Micrococcaceae	Kocuria
ASV15022	Bacteria	Proteobacteria	Alphaproteobacteria	Sphingomonadales	Sphingomonadaceae	Sphingomonas
ASV15030	Bacteria	Proteobacteria	Alphaproteobacteria	Sphingomonadales	Sphingomonadaceae	Sphingomonas
ASV15053	Bacteria	Proteobacteria	Gammaproteobacteria	Betaproteobacteriales	Burkholderiaceae	Undibacterium
ASV15066	Bacteria	Firmicutes	Bacilli	Bacillales	Bacillaceae	Bacillus
ASV15137	Bacteria	Proteobacteria	Gammaproteobacteria	Betaproteobacteriales	Burkholderiaceae	Ralstonia
ASV15154	Bacteria	Proteobacteria	Gammaproteobacteria	Betaproteobacteriales	Burkholderiaceae	Oxalobacter
ASV15200	Bacteria	Proteobacteria	Alphaproteobacteria	Rhizobiales	Beijerinckiaceae	Methylobacterium
ASV15244	Bacteria	Proteobacteria	Gammaproteobacteria	Betaproteobacteriales	Burkholderiaceae	Massilia
ASV15263	Bacteria	Proteobacteria	Alphaproteobacteria	Sphingomonadales	Sphingomonadaceae	Sphingomonas
ASV15336	Bacteria	Proteobacteria	Gammaproteobacteria	Pseudomonadales	Moraxellaceae	Acinetobacter
ASV15384	Bacteria	Proteobacteria	Alphaproteobacteria	Caulobacterales	Caulobacteraceae	Brevundimonas
ASV15401	Bacteria	Proteobacteria	Gammaproteobacteria	Betaproteobacteriales	Burkholderiaceae	Aquabacterium
ASV15438	Bacteria	Proteobacteria	Gammaproteobacteria	Betaproteobacteriales	Burkholderiaceae	Undibacterium
ASV15494	Bacteria	Proteobacteria	Alphaproteobacteria	Rhizobiales	Beijerinckiaceae	Methylobacterium
ASV15505	Bacteria	Proteobacteria	Alphaproteobacteria	Caulobacterales	Caulobacteraceae	Brevundimonas
ASV15580	Bacteria	Proteobacteria	Gammaproteobacteria	Betaproteobacteriales	Burkholderiaceae	Acidovorax
ASV15597	Bacteria	Firmicutes	Bacilli	Bacillales	Bacillaceae	Bacillus
ASV15619	Bacteria	Proteobacteria	Gammaproteobacteria	Pseudomonadales	Moraxellaceae	Acinetobacter
ASV15622	Bacteria	Firmicutes	Bacilli	Lactobacillales	Streptococcaceae	Streptococcus
ASV15680	Bacteria	Proteobacteria	Gammaproteobacteria	Pseudomonadales	Pseudomonadaceae	Pseudomonas
ASV15700	Bacteria	Proteobacteria	Alphaproteobacteria	Rhodobacterales	Rhodobacteraceae	Paracoccus
ASV15709	Bacteria	Proteobacteria	Alphaproteobacteria	Rhizobiales	Beijerinckiaceae	Methylobacterium
ASV15795	Bacteria	Proteobacteria	Alphaproteobacteria	Sphingomonadales	Sphingomonadaceae	Sphingomonas
ASV15881	Bacteria	Proteobacteria	Gammaproteobacteria	Pseudomonadales	Pseudomonadaceae	Pseudomonas
ASV15987	Bacteria	Proteobacteria	Gammaproteobacteria	Betaproteobacteriales	Burkholderiaceae	Massilia
ASV15992	Bacteria	Proteobacteria	Alphaproteobacteria	Sphingomonadales	Sphingomonadaceae	Sphingomonas
ASV16069	Bacteria	Proteobacteria	Gammaproteobacteria	Betaproteobacteriales	Burkholderiaceae	Aquabacterium
ASV16077	Bacteria	Proteobacteria	Alphaproteobacteria	Rhodobacterales	Rhodobacteraceae	Paracoccus
ASV16110	Bacteria	Firmicutes	Bacilli	Lactobacillales	Streptococcaceae	Streptococcus
ASV16145	Bacteria	Proteobacteria	Alphaproteobacteria	Sphingomonadales	Sphingomonadaceae	Sphingomonas
ASV16167	Bacteria	Proteobacteria	Alphaproteobacteria	Rhizobiales	Devosiaceae	Devosia
ASV16281	Bacteria	Proteobacteria	Alphaproteobacteria	Rhizobiales	Beijerinckiaceae	Methylobacterium
ASV16533	Bacteria	Proteobacteria	Gammaproteobacteria	Betaproteobacteriales	Burkholderiaceae	Undibacterium
ASV16559	Bacteria	Proteobacteria	Gammaproteobacteria	Betaproteobacteriales	Burkholderiaceae	Aquabacterium
ASV16670	Bacteria	Proteobacteria	Gammaproteobacteria	Pseudomonadales	Pseudomonadaceae	Pseudomonas
ASV16693	Bacteria	Proteobacteria	Alphaproteobacteria	Sphingomonadales	Sphingomonadaceae	Sphingomonas
ASV16702	Bacteria	Proteobacteria	Gammaproteobacteria	Pseudomonadales	Moraxellaceae	Enhydrobacter
ASV16719	Bacteria	Proteobacteria	Alphaproteobacteria	Sphingomonadales	Sphingomonadaceae	Sphingomonas
ASV16825	Bacteria	Proteobacteria	Alphaproteobacteria	Rhizobiales	Devosiaceae	Devosia
ASV16861	Bacteria	Proteobacteria	Gammaproteobacteria	Betaproteobacteriales	Burkholderiaceae	Massilia
ASV16867	Bacteria	Actinobacteria	Actinobacteria	Micrococcales	Micrococcaceae	Kocuria
ASV16898	Bacteria	Firmicutes	Bacilli	Lactobacillales	Streptococcaceae	Streptococcus
ASV16899	Bacteria	Proteobacteria	Gammaproteobacteria	Pseudomonadales	Moraxellaceae	Enhydrobacter
ASV16978	Bacteria	Proteobacteria	Alphaproteobacteria	Sphingomonadales	Sphingomonadaceae	Sphingomonas
ASV17067	Bacteria	Proteobacteria	Gammaproteobacteria	Betaproteobacteriales	Burkholderiaceae	Ralstonia
ASV17177	Bacteria	Proteobacteria	Gammaproteobacteria	Betaproteobacteriales	Burkholderiaceae	Undibacterium
ASV17196	Bacteria	Proteobacteria	Alphaproteobacteria	Sphingomonadales	Sphingomonadaceae	Sphingomonas
ASV17293	Bacteria	Proteobacteria	Gammaproteobacteria	Pseudomonadales	Moraxellaceae	Enhydrobacter
ASV17347	Bacteria	Proteobacteria	Alphaproteobacteria	Rhizobiales	Rhizobiaceae	Mesorhizobium
ASV17357	Bacteria	Proteobacteria	Gammaproteobacteria	Betaproteobacteriales	Burkholderiaceae	Acidovorax
ASV17452	Bacteria	Proteobacteria	Gammaproteobacteria	Pseudomonadales	Moraxellaceae	Acinetobacter
ASV17501	Bacteria	Firmicutes	Bacilli	Lactobacillales	Streptococcaceae	Streptococcus
ASV17502	Bacteria	Proteobacteria	Gammaproteobacteria	Betaproteobacteriales	Burkholderiaceae	Undibacterium
ASV17546	Bacteria	Firmicutes	Bacilli	Bacillales	Bacillaceae	Bacillus
ASV17561	Bacteria	Proteobacteria	Alphaproteobacteria	Caulobacterales	Caulobacteraceae	Caulobacter
ASV17581	Bacteria	Firmicutes	Bacilli	Bacillales	Paenibacillaceae	Paenibacillus
ASV17603	Bacteria	Proteobacteria	Gammaproteobacteria	Betaproteobacteriales	Burkholderiaceae	Undibacterium
ASV17604	Bacteria	Proteobacteria	Gammaproteobacteria	Betaproteobacteriales	Burkholderiaceae	Massilia
ASV17606	Bacteria	Proteobacteria	Gammaproteobacteria	Betaproteobacteriales	Burkholderiaceae	Undibacterium
ASV17652	Bacteria	Proteobacteria	Alphaproteobacteria	Rhizobiales	Rhizobiaceae	Hoeflea
ASV17701	Bacteria	Proteobacteria	Gammaproteobacteria	Pseudomonadales	Pseudomonadaceae	Pseudomonas
ASV17738	Bacteria	Firmicutes	Bacilli	Lactobacillales	Streptococcaceae	Streptococcus
ASV17745	Bacteria	Proteobacteria	Alphaproteobacteria	Caulobacterales	Caulobacteraceae	Caulobacter
ASV17769	Bacteria	Proteobacteria	Gammaproteobacteria	Pseudomonadales	Pseudomonadaceae	Pseudomonas
ASV17783	Bacteria	Proteobacteria	Alphaproteobacteria	Rhizobiales	Beijerinckiaceae	Methylobacterium
ASV17794	Bacteria	Proteobacteria	Alphaproteobacteria	Acetobacterales	Acetobacteraceae	Roseomonas
ASV17870	Bacteria	Proteobacteria	Alphaproteobacteria	Rhizobiales	Beijerinckiaceae	Methylobacterium
ASV17900	Bacteria	Proteobacteria	Alphaproteobacteria	Sphingomonadales	Sphingomonadaceae	Sphingomonas
ASV17913	Bacteria	Proteobacteria	Gammaproteobacteria	Pseudomonadales	Pseudomonadaceae	Pseudomonas
ASV18056	Bacteria	Proteobacteria	Gammaproteobacteria	Betaproteobacteriales	Burkholderiaceae	Undibacterium
ASV18112	Bacteria	Proteobacteria	Alphaproteobacteria	Rhizobiales	Rhizobiaceae	Hoeflea
ASV18198	Bacteria	Proteobacteria	Alphaproteobacteria	Sphingomonadales	Sphingomonadaceae	Sphingomonas
ASV18224	Bacteria	Proteobacteria	Alphaproteobacteria	Rhizobiales	Beijerinckiaceae	Methylobacterium
ASV18411	Bacteria	Bacteroidetes	Bacteroidia	Flavobacteriales	Flavobacteriaceae	Flavobacterium
ASV18437	Bacteria	Proteobacteria	Gammaproteobacteria	Pseudomonadales	Moraxellaceae	Acinetobacter
ASV18441	Bacteria	Proteobacteria	Alphaproteobacteria	Sphingomonadales	Sphingomonadaceae	Sphingomonas
ASV18503	Bacteria	Proteobacteria	Gammaproteobacteria	Betaproteobacteriales	Burkholderiaceae	Acidovorax
ASV18504	Bacteria	Proteobacteria	Alphaproteobacteria	Sphingomonadales	Sphingomonadaceae	Sphingomonas
ASV18665	Bacteria	Firmicutes	Bacilli	Lactobacillales	Streptococcaceae	Streptococcus
ASV18785	Bacteria	Proteobacteria	Gammaproteobacteria	Betaproteobacteriales	Burkholderiaceae	Undibacterium
ASV18913	Bacteria	Bacteroidetes	Bacteroidia	Flavobacteriales	Flavobacteriaceae	Flavobacterium
ASV18935	Bacteria	Firmicutes	Bacilli	Lactobacillales	Streptococcaceae	Streptococcus
ASV18962	Bacteria	Proteobacteria	Alphaproteobacteria	Sphingomonadales	Sphingomonadaceae	Sphingomonas
ASV18967	Bacteria	Proteobacteria	Alphaproteobacteria	Sphingomonadales	Sphingomonadaceae	Sphingomonas
ASV18996	Bacteria	Proteobacteria	Gammaproteobacteria	Pseudomonadales	Pseudomonadaceae	Pseudomonas
ASV19080	Bacteria	Proteobacteria	Gammaproteobacteria	Betaproteobacteriales	Burkholderiaceae	Ralstonia
ASV19121	Bacteria	Proteobacteria	Alphaproteobacteria	Caulobacterales	Caulobacteraceae	Brevundimonas
ASV19127	Bacteria	Proteobacteria	Gammaproteobacteria	Betaproteobacteriales	Burkholderiaceae	Ralstonia
ASV19144	Bacteria	Firmicutes	Bacilli	Bacillales	Bacillaceae	Bacillus
ASV19233	Bacteria	Proteobacteria	Gammaproteobacteria	Pseudomonadales	Moraxellaceae	Acinetobacter
ASV19372	Bacteria	Proteobacteria	Gammaproteobacteria	Pseudomonadales	Moraxellaceae	Acinetobacter
ASV19551	Bacteria	Firmicutes	Bacilli	Bacillales	Bacillaceae	Bacillus
ASV19585	Bacteria	Bacteroidetes	Bacteroidia	Flavobacteriales	Weeksellaceae	Chryseobacterium
ASV19613	Bacteria	Proteobacteria	Gammaproteobacteria	Betaproteobacteriales	Burkholderiaceae	Undibacterium
ASV19620	Bacteria	Proteobacteria	Alphaproteobacteria	Sphingomonadales	Sphingomonadaceae	Novosphingobium
ASV19762	Bacteria	Firmicutes	Bacilli	Bacillales	Bacillaceae	Bacillus
ASV19788	Bacteria	Proteobacteria	Alphaproteobacteria	Sphingomonadales	Sphingomonadaceae	Sphingobium
ASV19795	Bacteria	Proteobacteria	Alphaproteobacteria	Rhodobacterales	Rhodobacteraceae	Paracoccus
ASV19798	Bacteria	Proteobacteria	Alphaproteobacteria	Sphingomonadales	Sphingomonadaceae	Sphingomonas
ASV19815	Bacteria	Firmicutes	Bacilli	Bacillales	Paenibacillaceae	Paenibacillus
ASV19841	Bacteria	Firmicutes	Bacilli	Bacillales	Bacillaceae	Bacillus
ASV19872	Bacteria	Proteobacteria	Alphaproteobacteria	Sphingomonadales	Sphingomonadaceae	Novosphingobium
ASV19971	Bacteria	Proteobacteria	Alphaproteobacteria	Rhizobiales	Beijerinckiaceae	Methylobacterium
ASV19992	Bacteria	Proteobacteria	Gammaproteobacteria	Betaproteobacteriales	Burkholderiaceae	Ralstonia
ASV20011	Bacteria	Proteobacteria	Gammaproteobacteria	Betaproteobacteriales	Burkholderiaceae	Ralstonia
ASV20175	Bacteria	Firmicutes	Bacilli	Lactobacillales	Streptococcaceae	Streptococcus
ASV20351	Bacteria	Proteobacteria	Alphaproteobacteria	Sphingomonadales	Sphingomonadaceae	Sphingomonas
ASV20396	Bacteria	Proteobacteria	Gammaproteobacteria	Pseudomonadales	Moraxellaceae	Acinetobacter
ASV20418	Bacteria	Proteobacteria	Alphaproteobacteria	Rhizobiales	Beijerinckiaceae	Methylobacterium
ASV20419	Bacteria	Proteobacteria	Alphaproteobacteria	Rhizobiales	Rhizobiaceae	Mesorhizobium
ASV20430	Bacteria	Proteobacteria	Gammaproteobacteria	Pseudomonadales	Moraxellaceae	Acinetobacter
ASV20456	Bacteria	Firmicutes	Bacilli	Bacillales	Bacillaceae	Bacillus
ASV20487	Bacteria	Actinobacteria	Actinobacteria	Corynebacteriales	Dietziaceae	Dietzia
ASV20604	Bacteria	Proteobacteria	Gammaproteobacteria	Betaproteobacteriales	Burkholderiaceae	Ralstonia
ASV20658	Bacteria	Actinobacteria	Actinobacteria	Micrococcales	Micrococcaceae	Kocuria
ASV20707	Bacteria	Proteobacteria	Alphaproteobacteria	Rhizobiales	Rhizobiaceae	Mesorhizobium
ASV20724	Bacteria	Proteobacteria	Alphaproteobacteria	Sphingomonadales	Sphingomonadaceae	Novosphingobium
ASV20728	Bacteria	Proteobacteria	Gammaproteobacteria	Xanthomonadales	Xanthomonadaceae	Stenotrophomonas
ASV20850	Bacteria	Proteobacteria	Alphaproteobacteria	Rhizobiales	Rhizobiaceae	Mesorhizobium
ASV20880	Bacteria	Proteobacteria	Alphaproteobacteria	Rhizobiales	Rhizobiaceae	Hoeflea
ASV20950	Bacteria	Bacteroidetes	Bacteroidia	Sphingobacteriales	Sphingobacteriaceae	Pedobacter
ASV20963	Bacteria	Proteobacteria	Alphaproteobacteria	Acetobacterales	Acetobacteraceae	Roseomonas
ASV20993	Bacteria	Proteobacteria	Alphaproteobacteria	Rhodobacterales	Rhodobacteraceae	Paracoccus
ASV20994	Bacteria	Proteobacteria	Gammaproteobacteria	Pseudomonadales	Pseudomonadaceae	Pseudomonas
ASV21002	Bacteria	Proteobacteria	Gammaproteobacteria	Xanthomonadales	Xanthomonadaceae	Stenotrophomonas
ASV21014	Bacteria	Bacteroidetes	Bacteroidia	Flavobacteriales	Weeksellaceae	Chryseobacterium
ASV21072	Bacteria	Proteobacteria	Alphaproteobacteria	Rhizobiales	Rhizobiaceae	Hoeflea
ASV21197	Bacteria	Actinobacteria	Actinobacteria	Micrococcales	Microbacteriaceae	Microbacterium
ASV21288	Bacteria	Proteobacteria	Alphaproteobacteria	Sphingomonadales	Sphingomonadaceae	Sphingomonas
ASV21338	Bacteria	Proteobacteria	Alphaproteobacteria	Caulobacterales	Caulobacteraceae	Brevundimonas
ASV21473	Bacteria	Proteobacteria	Alphaproteobacteria	Rhizobiales	Rhizobiaceae	Hoeflea
ASV21482	Bacteria	Proteobacteria	Alphaproteobacteria	Sphingomonadales	Sphingomonadaceae	Sphingomonas
ASV21499	Bacteria	Proteobacteria	Gammaproteobacteria	Pseudomonadales	Moraxellaceae	Enhydrobacter
ASV21503	Bacteria	Proteobacteria	Gammaproteobacteria	Betaproteobacteriales	Burkholderiaceae	Variovorax
ASV21548	Bacteria	Proteobacteria	Gammaproteobacteria	Betaproteobacteriales	Burkholderiaceae	Ralstonia
ASV21570	Bacteria	Proteobacteria	Gammaproteobacteria	Betaproteobacteriales	Burkholderiaceae	Delftia
ASV21639	Bacteria	Firmicutes	Bacilli	Lactobacillales	Streptococcaceae	Streptococcus
ASV21704	Bacteria	Proteobacteria	Alphaproteobacteria	Rhizobiales	Beijerinckiaceae	Methylobacterium
ASV21751	Bacteria	Proteobacteria	Alphaproteobacteria	Caulobacterales	Caulobacteraceae	Brevundimonas
ASV21776	Bacteria	Proteobacteria	Gammaproteobacteria	Betaproteobacteriales	Burkholderiaceae	Ralstonia
ASV21830	Bacteria	Proteobacteria	Alphaproteobacteria	Rhizobiales	Devosiaceae	Devosia
ASV21904	Bacteria	Proteobacteria	Alphaproteobacteria	Sphingomonadales	Sphingomonadaceae	Sphingomonas
ASV22034	Bacteria	Proteobacteria	Alphaproteobacteria	Caulobacterales	Caulobacteraceae	Brevundimonas
ASV22040	Bacteria	Proteobacteria	Gammaproteobacteria	Pseudomonadales	Pseudomonadaceae	Pseudomonas
ASV22053	Bacteria	Proteobacteria	Gammaproteobacteria	Pseudomonadales	Moraxellaceae	Acinetobacter
ASV22149	Bacteria	Proteobacteria	Alphaproteobacteria	Sphingomonadales	Sphingomonadaceae	Sphingomonas
ASV22256	Bacteria	Proteobacteria	Gammaproteobacteria	Betaproteobacteriales	Burkholderiaceae	Ralstonia
ASV22259	Bacteria	Deinococcus-Thermus	Deinococci	Deinococcales	Deinococcaceae	Deinococcus
ASV22264	Bacteria	Proteobacteria	Gammaproteobacteria	Betaproteobacteriales	Burkholderiaceae	Ralstonia
ASV22374	Bacteria	Proteobacteria	Alphaproteobacteria	Sphingomonadales	Sphingomonadaceae	Novosphingobium
ASV22399	Bacteria	Proteobacteria	Alphaproteobacteria	Caulobacterales	Caulobacteraceae	Brevundimonas
ASV22482	Bacteria	Firmicutes	Bacilli	Lactobacillales	Streptococcaceae	Streptococcus
ASV22507	Bacteria	Proteobacteria	Gammaproteobacteria	Xanthomonadales	Xanthomonadaceae	Stenotrophomonas
ASV22557	Bacteria	Proteobacteria	Gammaproteobacteria	Betaproteobacteriales	Burkholderiaceae	Ralstonia
ASV22583	Bacteria	Proteobacteria	Alphaproteobacteria	Rhizobiales	Beijerinckiaceae	Methylobacterium
ASV22644	Bacteria	Proteobacteria	Gammaproteobacteria	Pseudomonadales	Moraxellaceae	Acinetobacter
ASV22750	Bacteria	Proteobacteria	Gammaproteobacteria	Xanthomonadales	Xanthomonadaceae	Stenotrophomonas
ASV22787	Bacteria	Proteobacteria	Gammaproteobacteria	Pseudomonadales	Pseudomonadaceae	Pseudomonas
ASV22790	Bacteria	Proteobacteria	Alphaproteobacteria	Sphingomonadales	Sphingomonadaceae	Sphingomonas
ASV22795	Bacteria	Proteobacteria	Alphaproteobacteria	Rhizobiales	Rhizobiaceae	Mesorhizobium
ASV22826	Bacteria	Firmicutes	Bacilli	Lactobacillales	Streptococcaceae	Streptococcus
ASV22842	Bacteria	Firmicutes	Bacilli	Lactobacillales	Streptococcaceae	Streptococcus
ASV22958	Bacteria	Proteobacteria	Gammaproteobacteria	Betaproteobacteriales	Burkholderiaceae	Undibacterium
ASV23087	Bacteria	Proteobacteria	Gammaproteobacteria	Betaproteobacteriales	Burkholderiaceae	Ralstonia
ASV23172	Bacteria	Proteobacteria	Gammaproteobacteria	Betaproteobacteriales	Burkholderiaceae	Delftia
ASV23291	Bacteria	Proteobacteria	Alphaproteobacteria	Sphingomonadales	Sphingomonadaceae	Sphingomonas
ASV23298	Bacteria	Proteobacteria	Gammaproteobacteria	Xanthomonadales	Xanthomonadaceae	Pseudoxanthomonas
ASV23425	Bacteria	Proteobacteria	Alphaproteobacteria	Rhizobiales	Beijerinckiaceae	Methylobacterium
ASV23574	Bacteria	Proteobacteria	Alphaproteobacteria	Caulobacterales	Caulobacteraceae	Caulobacter
ASV23590	Bacteria	Proteobacteria	Alphaproteobacteria	Rhizobiales	Beijerinckiaceae	Methylobacterium
ASV23591	Bacteria	Actinobacteria	Actinobacteria	Micrococcales	Micrococcaceae	Micrococcus
ASV23607	Bacteria	Proteobacteria	Alphaproteobacteria	Rhodobacterales	Rhodobacteraceae	Paracoccus
ASV23663	Bacteria	Bacteroidetes	Bacteroidia	Flavobacteriales	Weeksellaceae	Chryseobacterium
ASV23746	Bacteria	Firmicutes	Bacilli	Bacillales	Bacillaceae	Bacillus
ASV23815	Bacteria	Proteobacteria	Alphaproteobacteria	Caulobacterales	Caulobacteraceae	Brevundimonas
ASV23841	Bacteria	Proteobacteria	Alphaproteobacteria	Sphingomonadales	Sphingomonadaceae	Sphingomonas
ASV23915	Bacteria	Proteobacteria	Gammaproteobacteria	Pseudomonadales	Moraxellaceae	Acinetobacter
ASV23921	Bacteria	Firmicutes	Bacilli	Lactobacillales	Streptococcaceae	Streptococcus
ASV23935	Bacteria	Bacteroidetes	Bacteroidia	Flavobacteriales	Flavobacteriaceae	Flavobacterium
ASV24002	Bacteria	Proteobacteria	Alphaproteobacteria	Rhizobiales	Beijerinckiaceae	Methylobacterium
ASV24022	Bacteria	Firmicutes	Bacilli	Lactobacillales	Streptococcaceae	Streptococcus
ASV24034	Bacteria	Proteobacteria	Alphaproteobacteria	Sphingomonadales	Sphingomonadaceae	Sphingomonas
ASV24079	Bacteria	Firmicutes	Bacilli	Bacillales	Bacillaceae	Bacillus
ASV24100	Bacteria	Proteobacteria	Alphaproteobacteria	Caulobacterales	Caulobacteraceae	Caulobacter
ASV24348	Bacteria	Proteobacteria	Alphaproteobacteria	Rhizobiales	Devosiaceae	Devosia
ASV24390	Bacteria	Proteobacteria	Alphaproteobacteria	Sphingomonadales	Sphingomonadaceae	Sphingomonas
ASV24391	Bacteria	Proteobacteria	Alphaproteobacteria	Acetobacterales	Acetobacteraceae	Roseomonas
ASV24400	Bacteria	Proteobacteria	Gammaproteobacteria	Pseudomonadales	Moraxellaceae	Enhydrobacter
ASV24419	Bacteria	Proteobacteria	Alphaproteobacteria	Rhizobiales	Rhizobiaceae	Hoeflea
ASV24476	Bacteria	Proteobacteria	Alphaproteobacteria	Sphingomonadales	Sphingomonadaceae	Sphingomonas
ASV24594	Bacteria	Proteobacteria	Alphaproteobacteria	Acetobacterales	Acetobacteraceae	Roseomonas
ASV24654	Bacteria	Proteobacteria	Alphaproteobacteria	Rhizobiales	Beijerinckiaceae	Methylobacterium
ASV24742	Bacteria	Proteobacteria	Alphaproteobacteria	Rhodobacterales	Rhodobacteraceae	Paracoccus
ASV24758	Bacteria	Proteobacteria	Alphaproteobacteria	Rhodobacterales	Rhodobacteraceae	Paracoccus
ASV24819	Bacteria	Proteobacteria	Alphaproteobacteria	Rhizobiales	Rhizobiaceae	Mesorhizobium
ASV25009	Bacteria	Firmicutes	Bacilli	Bacillales	Bacillaceae	Bacillus
ASV25016	Bacteria	Proteobacteria	Alphaproteobacteria	Sphingomonadales	Sphingomonadaceae	Sphingomonas
ASV25025	Bacteria	Actinobacteria	Actinobacteria	Micrococcales	Microbacteriaceae	Microbacterium
ASV25190	Bacteria	Actinobacteria	Actinobacteria	Corynebacteriales	Dietziaceae	Dietzia
ASV25215	Bacteria	Proteobacteria	Alphaproteobacteria	Rhizobiales	Devosiaceae	Devosia
ASV25263	Bacteria	Bacteroidetes	Bacteroidia	Flavobacteriales	Flavobacteriaceae	Flavobacterium
ASV25282	Bacteria	Proteobacteria	Gammaproteobacteria	Xanthomonadales	Xanthomonadaceae	Stenotrophomonas
ASV25531	Bacteria	Proteobacteria	Gammaproteobacteria	Betaproteobacteriales	Burkholderiaceae	Variovorax
ASV25671	Bacteria	Bacteroidetes	Bacteroidia	Flavobacteriales	Flavobacteriaceae	Flavobacterium
ASV25680	Bacteria	Firmicutes	Bacilli	Bacillales	Bacillaceae	Bacillus
ASV25746	Bacteria	Bacteroidetes	Bacteroidia	Flavobacteriales	Weeksellaceae	Chryseobacterium
ASV25766	Bacteria	Proteobacteria	Alphaproteobacteria	Rhodobacterales	Rhodobacteraceae	Paracoccus
ASV25777	Bacteria	Proteobacteria	Alphaproteobacteria	Sphingomonadales	Sphingomonadaceae	Sphingomonas
ASV26045	Bacteria	Bacteroidetes	Bacteroidia	Flavobacteriales	Weeksellaceae	Chryseobacterium
ASV26138	Bacteria	Proteobacteria	Gammaproteobacteria	Betaproteobacteriales	Burkholderiaceae	Massilia
ASV26232	Bacteria	Proteobacteria	Alphaproteobacteria	Caulobacterales	Caulobacteraceae	Brevundimonas
ASV26233	Bacteria	Firmicutes	Bacilli	Lactobacillales	Streptococcaceae	Streptococcus
ASV26235	Bacteria	Firmicutes	Bacilli	Lactobacillales	Streptococcaceae	Streptococcus
ASV26247	Bacteria	Proteobacteria	Gammaproteobacteria	Pseudomonadales	Moraxellaceae	Acinetobacter
ASV26250	Bacteria	Proteobacteria	Gammaproteobacteria	Xanthomonadales	Xanthomonadaceae	Stenotrophomonas
ASV26439	Bacteria	Proteobacteria	Gammaproteobacteria	Xanthomonadales	Xanthomonadaceae	Stenotrophomonas
ASV26509	Bacteria	Proteobacteria	Alphaproteobacteria	Rhodobacterales	Rhodobacteraceae	Paracoccus
ASV26517	Bacteria	Proteobacteria	Alphaproteobacteria	Sphingomonadales	Sphingomonadaceae	Novosphingobium
ASV26518	Bacteria	Proteobacteria	Alphaproteobacteria	Sphingomonadales	Sphingomonadaceae	Sphingomonas
ASV26565	Bacteria	Proteobacteria	Alphaproteobacteria	Rhizobiales	Xanthobacteraceae	Bradyrhizobium
ASV26693	Bacteria	Proteobacteria	Gammaproteobacteria	Xanthomonadales	Xanthomonadaceae	Pseudoxanthomonas
ASV26705	Bacteria	Firmicutes	Bacilli	Lactobacillales	Streptococcaceae	Streptococcus
ASV26731	Bacteria	Proteobacteria	Gammaproteobacteria	Xanthomonadales	Xanthomonadaceae	Pseudoxanthomonas
ASV26773	Bacteria	Proteobacteria	Alphaproteobacteria	Sphingomonadales	Sphingomonadaceae	Sphingomonas
ASV26776	Bacteria	Firmicutes	Bacilli	Lactobacillales	Streptococcaceae	Streptococcus
ASV26798	Bacteria	Deinococcus-Thermus	Deinococci	Deinococcales	Deinococcaceae	Deinococcus
ASV26851	Bacteria	Bacteroidetes	Bacteroidia	Flavobacteriales	Flavobacteriaceae	Flavobacterium
ASV26870	Bacteria	Proteobacteria	Alphaproteobacteria	Acetobacterales	Acetobacteraceae	Roseomonas
ASV26917	Bacteria	Proteobacteria	Gammaproteobacteria	Betaproteobacteriales	Burkholderiaceae	Undibacterium
ASV27043	Bacteria	Deinococcus-Thermus	Deinococci	Deinococcales	Deinococcaceae	Deinococcus
ASV27262	Bacteria	Firmicutes	Bacilli	Lactobacillales	Streptococcaceae	Streptococcus
ASV27264	Bacteria	Firmicutes	Bacilli	Lactobacillales	Streptococcaceae	Streptococcus
ASV27265	Bacteria	Proteobacteria	Gammaproteobacteria	Pseudomonadales	Moraxellaceae	Acinetobacter
ASV27327	Bacteria	Proteobacteria	Alphaproteobacteria	Rhizobiales	Beijerinckiaceae	Methylobacterium
ASV27374	Bacteria	Firmicutes	Bacilli	Bacillales	Bacillaceae	Bacillus
ASV27506	Bacteria	Proteobacteria	Alphaproteobacteria	Sphingomonadales	Sphingomonadaceae	Sphingomonas
ASV27628	Bacteria	Proteobacteria	Alphaproteobacteria	Rhizobiales	Rhizobiaceae	Hoeflea
ASV27639	Bacteria	Proteobacteria	Alphaproteobacteria	Sphingomonadales	Sphingomonadaceae	Sphingomonas
ASV27781	Bacteria	Proteobacteria	Gammaproteobacteria	Pseudomonadales	Pseudomonadaceae	Pseudomonas
ASV27807	Bacteria	Proteobacteria	Alphaproteobacteria	Rhizobiales	Beijerinckiaceae	Methylobacterium
ASV28110	Bacteria	Proteobacteria	Gammaproteobacteria	Pseudomonadales	Pseudomonadaceae	Pseudomonas
ASV28215	Bacteria	Proteobacteria	Gammaproteobacteria	Xanthomonadales	Xanthomonadaceae	Stenotrophomonas
ASV28226	Bacteria	Proteobacteria	Gammaproteobacteria	Betaproteobacteriales	Burkholderiaceae	Cupriavidus
ASV28284	Bacteria	Proteobacteria	Gammaproteobacteria	Pseudomonadales	Moraxellaceae	Psychrobacter
ASV28328	Bacteria	Proteobacteria	Alphaproteobacteria	Rhodobacterales	Rhodobacteraceae	Paracoccus
ASV28419	Bacteria	Bacteroidetes	Bacteroidia	Flavobacteriales	Flavobacteriaceae	Flavobacterium
ASV28470	Bacteria	Proteobacteria	Alphaproteobacteria	Rhizobiales	Beijerinckiaceae	Methylobacterium
ASV28471	Bacteria	Proteobacteria	Alphaproteobacteria	Caulobacterales	Caulobacteraceae	Brevundimonas
ASV28534	Bacteria	Proteobacteria	Alphaproteobacteria	Sphingomonadales	Sphingomonadaceae	Sphingomonas
ASV28566	Bacteria	Proteobacteria	Alphaproteobacteria	Rhizobiales	Xanthobacteraceae	Bradyrhizobium
ASV28675	Bacteria	Proteobacteria	Gammaproteobacteria	Betaproteobacteriales	Burkholderiaceae	Undibacterium
ASV28790	Bacteria	Proteobacteria	Gammaproteobacteria	Pseudomonadales	Moraxellaceae	Enhydrobacter
ASV28795	Bacteria	Proteobacteria	Alphaproteobacteria	Caulobacterales	Caulobacteraceae	Caulobacter
ASV28949	Bacteria	Proteobacteria	Gammaproteobacteria	Betaproteobacteriales	Burkholderiaceae	Cupriavidus
ASV28986	Bacteria	Proteobacteria	Alphaproteobacteria	Sphingomonadales	Sphingomonadaceae	Sphingomonas
ASV29037	Bacteria	Proteobacteria	Gammaproteobacteria	Pseudomonadales	Moraxellaceae	Acinetobacter
ASV29043	Bacteria	Proteobacteria	Alphaproteobacteria	Rhodobacterales	Rhodobacteraceae	Paracoccus
ASV29049	Bacteria	Proteobacteria	Gammaproteobacteria	Pseudomonadales	Pseudomonadaceae	Pseudomonas
ASV29083	Bacteria	Actinobacteria	Actinobacteria	Micrococcales	Micrococcaceae	Micrococcus
ASV29194	Bacteria	Proteobacteria	Gammaproteobacteria	Pseudomonadales	Moraxellaceae	Acinetobacter
ASV29205	Bacteria	Proteobacteria	Alphaproteobacteria	Rhodobacterales	Rhodobacteraceae	Paracoccus
ASV29314	Bacteria	Proteobacteria	Alphaproteobacteria	Sphingomonadales	Sphingomonadaceae	Sphingomonas
ASV29340	Bacteria	Proteobacteria	Gammaproteobacteria	Pseudomonadales	Pseudomonadaceae	Pseudomonas
ASV29433	Bacteria	Proteobacteria	Gammaproteobacteria	Pseudomonadales	Moraxellaceae	Acinetobacter
ASV29453	Bacteria	Proteobacteria	Gammaproteobacteria	Betaproteobacteriales	Burkholderiaceae	Massilia
ASV29619	Bacteria	Proteobacteria	Gammaproteobacteria	Xanthomonadales	Xanthomonadaceae	Pseudoxanthomonas
ASV29744	Bacteria	Firmicutes	Bacilli	Lactobacillales	Streptococcaceae	Streptococcus
ASV29754	Bacteria	Proteobacteria	Alphaproteobacteria	Sphingomonadales	Sphingomonadaceae	Sphingomonas
ASV29785	Bacteria	Proteobacteria	Alphaproteobacteria	Rhizobiales	Devosiaceae	Devosia
ASV29995	Bacteria	Proteobacteria	Gammaproteobacteria	Betaproteobacteriales	Burkholderiaceae	Variovorax
ASV30270	Bacteria	Proteobacteria	Alphaproteobacteria	Rhizobiales	Devosiaceae	Devosia
ASV30317	Bacteria	Proteobacteria	Gammaproteobacteria	Betaproteobacteriales	Burkholderiaceae	Ralstonia
ASV30350	Bacteria	Firmicutes	Bacilli	Lactobacillales	Streptococcaceae	Streptococcus
ASV30368	Bacteria	Firmicutes	Bacilli	Lactobacillales	Streptococcaceae	Streptococcus
ASV30369	Bacteria	Proteobacteria	Gammaproteobacteria	Pseudomonadales	Moraxellaceae	Acinetobacter
ASV30378	Bacteria	Proteobacteria	Gammaproteobacteria	Pseudomonadales	Moraxellaceae	Acinetobacter
ASV30397	Bacteria	Proteobacteria	Gammaproteobacteria	Pseudomonadales	Moraxellaceae	Acinetobacter
ASV30421	Bacteria	Firmicutes	Bacilli	Lactobacillales	Streptococcaceae	Streptococcus
ASV30424	Bacteria	Proteobacteria	Alphaproteobacteria	Sphingomonadales	Sphingomonadaceae	Sphingomonas
ASV30546	Bacteria	Proteobacteria	Gammaproteobacteria	Xanthomonadales	Xanthomonadaceae	Stenotrophomonas
ASV30919	Bacteria	Proteobacteria	Alphaproteobacteria	Rhizobiales	Rhizobiaceae	Hoeflea
ASV30934	Bacteria	Proteobacteria	Gammaproteobacteria	Betaproteobacteriales	Burkholderiaceae	Aquabacterium
ASV30946	Bacteria	Proteobacteria	Gammaproteobacteria	Pseudomonadales	Pseudomonadaceae	Pseudomonas
ASV30971	Bacteria	Proteobacteria	Alphaproteobacteria	Rhizobiales	Rhizobiaceae	Hoeflea
ASV31017	Bacteria	Proteobacteria	Alphaproteobacteria	Sphingomonadales	Sphingomonadaceae	Sphingobium
ASV31106	Bacteria	Proteobacteria	Gammaproteobacteria	Pseudomonadales	Moraxellaceae	Acinetobacter
ASV31110	Bacteria	Firmicutes	Bacilli	Lactobacillales	Streptococcaceae	Streptococcus
ASV31211	Bacteria	Proteobacteria	Gammaproteobacteria	Pseudomonadales	Moraxellaceae	Psychrobacter
ASV31247	Bacteria	Proteobacteria	Gammaproteobacteria	Betaproteobacteriales	Burkholderiaceae	Massilia
ASV31320	Bacteria	Proteobacteria	Alphaproteobacteria	Rhizobiales	Beijerinckiaceae	Methylobacterium
ASV31327	Bacteria	Proteobacteria	Gammaproteobacteria	Betaproteobacteriales	Burkholderiaceae	Delftia
ASV31329	Bacteria	Proteobacteria	Alphaproteobacteria	Sphingomonadales	Sphingomonadaceae	Sphingomonas
ASV31512	Bacteria	Proteobacteria	Gammaproteobacteria	Pseudomonadales	Pseudomonadaceae	Pseudomonas
ASV31517	Bacteria	Proteobacteria	Gammaproteobacteria	Xanthomonadales	Xanthomonadaceae	Stenotrophomonas
ASV31520	Bacteria	Proteobacteria	Alphaproteobacteria	Rhizobiales	Beijerinckiaceae	Methylobacterium
ASV31524	Bacteria	Proteobacteria	Alphaproteobacteria	Sphingomonadales	Sphingomonadaceae	Sphingomonas
ASV31576	Bacteria	Bacteroidetes	Bacteroidia	Flavobacteriales	Flavobacteriaceae	Flavobacterium
ASV31642	Bacteria	Proteobacteria	Gammaproteobacteria	Pseudomonadales	Pseudomonadaceae	Pseudomonas
ASV31650	Bacteria	Proteobacteria	Gammaproteobacteria	Pseudomonadales	Pseudomonadaceae	Pseudomonas
ASV31660	Bacteria	Proteobacteria	Gammaproteobacteria	Pseudomonadales	Moraxellaceae	Enhydrobacter
ASV31709	Bacteria	Firmicutes	Bacilli	Lactobacillales	Streptococcaceae	Streptococcus
ASV31750	Bacteria	Proteobacteria	Alphaproteobacteria	Sphingomonadales	Sphingomonadaceae	Sphingomonas
ASV31761	Bacteria	Proteobacteria	Alphaproteobacteria	Sphingomonadales	Sphingomonadaceae	Sphingomonas
ASV31764	Bacteria	Proteobacteria	Alphaproteobacteria	Rhizobiales	Beijerinckiaceae	Methylobacterium
ASV31797	Bacteria	Bacteroidetes	Bacteroidia	Flavobacteriales	Flavobacteriaceae	Flavobacterium
ASV31822	Bacteria	Proteobacteria	Alphaproteobacteria	Rhizobiales	Rhizobiaceae	Hoeflea
ASV31979	Bacteria	Proteobacteria	Alphaproteobacteria	Sphingomonadales	Sphingomonadaceae	Sphingobium
ASV32277	Bacteria	Firmicutes	Bacilli	Bacillales	Paenibacillaceae	Paenibacillus
ASV32338	Bacteria	Proteobacteria	Alphaproteobacteria	Rhizobiales	Xanthobacteraceae	Bradyrhizobium
ASV32496	Bacteria	Firmicutes	Bacilli	Bacillales	Paenibacillaceae	Paenibacillus
ASV32504	Bacteria	Proteobacteria	Alphaproteobacteria	Rhizobiales	Rhizobiaceae	Hoeflea
ASV32519	Bacteria	Proteobacteria	Alphaproteobacteria	Caulobacterales	Caulobacteraceae	Caulobacter
ASV32545	Bacteria	Proteobacteria	Gammaproteobacteria	Pseudomonadales	Pseudomonadaceae	Pseudomonas
ASV32584	Bacteria	Proteobacteria	Gammaproteobacteria	Xanthomonadales	Xanthomonadaceae	Stenotrophomonas
ASV32904	Bacteria	Proteobacteria	Alphaproteobacteria	Sphingomonadales	Sphingomonadaceae	Sphingomonas
ASV33032	Bacteria	Proteobacteria	Gammaproteobacteria	Pseudomonadales	Moraxellaceae	Acinetobacter
ASV33184	Bacteria	Bacteroidetes	Bacteroidia	Flavobacteriales	Flavobacteriaceae	Flavobacterium
ASV33192	Bacteria	Proteobacteria	Gammaproteobacteria	Pseudomonadales	Moraxellaceae	Psychrobacter
ASV33204	Bacteria	Proteobacteria	Gammaproteobacteria	Pseudomonadales	Moraxellaceae	Psychrobacter
ASV33208	Bacteria	Proteobacteria	Alphaproteobacteria	Rhizobiales	Beijerinckiaceae	Methylobacterium
ASV33209	Bacteria	Proteobacteria	Gammaproteobacteria	Pseudomonadales	Pseudomonadaceae	Pseudomonas
ASV33303	Bacteria	Proteobacteria	Alphaproteobacteria	Rhizobiales	Beijerinckiaceae	Methylobacterium
ASV33306	Bacteria	Proteobacteria	Alphaproteobacteria	Rhizobiales	Beijerinckiaceae	Methylobacterium
ASV33320	Bacteria	Proteobacteria	Gammaproteobacteria	Pseudomonadales	Pseudomonadaceae	Pseudomonas
ASV33351	Bacteria	Proteobacteria	Gammaproteobacteria	Xanthomonadales	Xanthomonadaceae	Stenotrophomonas
ASV33363	Bacteria	Proteobacteria	Alphaproteobacteria	Sphingomonadales	Sphingomonadaceae	Sphingomonas
ASV33408	Bacteria	Proteobacteria	Gammaproteobacteria	Pseudomonadales	Moraxellaceae	Enhydrobacter
ASV33513	Bacteria	Proteobacteria	Alphaproteobacteria	Sphingomonadales	Sphingomonadaceae	Sphingomonas
ASV33543	Bacteria	Proteobacteria	Alphaproteobacteria	Sphingomonadales	Sphingomonadaceae	Sphingomonas
ASV33567	Bacteria	Bacteroidetes	Bacteroidia	Flavobacteriales	Flavobacteriaceae	Flavobacterium
ASV33676	Bacteria	Bacteroidetes	Bacteroidia	Flavobacteriales	Flavobacteriaceae	Flavobacterium
ASV33692	Bacteria	Proteobacteria	Gammaproteobacteria	Pseudomonadales	Pseudomonadaceae	Pseudomonas
ASV33837	Bacteria	Proteobacteria	Alphaproteobacteria	Caulobacterales	Caulobacteraceae	Brevundimonas
ASV33864	Bacteria	Actinobacteria	Actinobacteria	Micrococcales	Microbacteriaceae	Microbacterium
ASV33870	Bacteria	Proteobacteria	Alphaproteobacteria	Caulobacterales	Caulobacteraceae	Brevundimonas
ASV33911	Bacteria	Proteobacteria	Alphaproteobacteria	Rhizobiales	Devosiaceae	Devosia
ASV33914	Bacteria	Proteobacteria	Gammaproteobacteria	Pseudomonadales	Pseudomonadaceae	Pseudomonas
ASV34074	Bacteria	Actinobacteria	Actinobacteria	Micrococcales	Micrococcaceae	Kocuria
ASV34109	Bacteria	Proteobacteria	Gammaproteobacteria	Xanthomonadales	Xanthomonadaceae	Pseudoxanthomonas
ASV34114	Bacteria	Proteobacteria	Gammaproteobacteria	Pseudomonadales	Moraxellaceae	Enhydrobacter
ASV34126	Bacteria	Proteobacteria	Alphaproteobacteria	Caulobacterales	Caulobacteraceae	Caulobacter
ASV34154	Bacteria	Proteobacteria	Gammaproteobacteria	Pseudomonadales	Moraxellaceae	Enhydrobacter
ASV34164	Bacteria	Bacteroidetes	Bacteroidia	Flavobacteriales	Weeksellaceae	Chryseobacterium
ASV34175	Bacteria	Proteobacteria	Alphaproteobacteria	Caulobacterales	Caulobacteraceae	Caulobacter
ASV34206	Bacteria	Proteobacteria	Alphaproteobacteria	Rhizobiales	Xanthobacteraceae	Bradyrhizobium
ASV34210	Bacteria	Proteobacteria	Alphaproteobacteria	Caulobacterales	Caulobacteraceae	Caulobacter
ASV34247	Bacteria	Proteobacteria	Gammaproteobacteria	Pseudomonadales	Moraxellaceae	Psychrobacter
ASV34287	Bacteria	Proteobacteria	Alphaproteobacteria	Sphingomonadales	Sphingomonadaceae	Sphingomonas
ASV34425	Bacteria	Firmicutes	Bacilli	Lactobacillales	Streptococcaceae	Streptococcus
ASV34443	Bacteria	Proteobacteria	Alphaproteobacteria	Caulobacterales	Caulobacteraceae	Brevundimonas
ASV34579	Bacteria	Proteobacteria	Alphaproteobacteria	Sphingomonadales	Sphingomonadaceae	Sphingomonas
ASV34580	Bacteria	Proteobacteria	Alphaproteobacteria	Sphingomonadales	Sphingomonadaceae	Sphingomonas
ASV34728	Bacteria	Proteobacteria	Alphaproteobacteria	Sphingomonadales	Sphingomonadaceae	Novosphingobium
ASV34729	Bacteria	Bacteroidetes	Bacteroidia	Sphingobacteriales	Sphingobacteriaceae	Pedobacter
ASV34741	Bacteria	Proteobacteria	Gammaproteobacteria	Pseudomonadales	Pseudomonadaceae	Pseudomonas
ASV34857	Bacteria	Proteobacteria	Alphaproteobacteria	Rhizobiales	Beijerinckiaceae	Methylobacterium
ASV34929	Bacteria	Proteobacteria	Gammaproteobacteria	Pseudomonadales	Pseudomonadaceae	Pseudomonas
ASV35100	Bacteria	Proteobacteria	Gammaproteobacteria	Betaproteobacteriales	Burkholderiaceae	Massilia
ASV35115	Bacteria	Proteobacteria	Alphaproteobacteria	Rhizobiales	Beijerinckiaceae	Methylobacterium
ASV35128	Bacteria	Proteobacteria	Alphaproteobacteria	Caulobacterales	Caulobacteraceae	Brevundimonas
ASV35192	Bacteria	Proteobacteria	Gammaproteobacteria	Betaproteobacteriales	Burkholderiaceae	Massilia
ASV35196	Bacteria	Proteobacteria	Gammaproteobacteria	Betaproteobacteriales	Burkholderiaceae	Massilia
ASV35292	Bacteria	Proteobacteria	Gammaproteobacteria	Betaproteobacteriales	Burkholderiaceae	Aquabacterium
ASV35318	Bacteria	Proteobacteria	Alphaproteobacteria	Sphingomonadales	Sphingomonadaceae	Sphingomonas
ASV35542	Bacteria	Proteobacteria	Alphaproteobacteria	Rhizobiales	Rhizobiaceae	Hoeflea
ASV35655	Bacteria	Proteobacteria	Alphaproteobacteria	Sphingomonadales	Sphingomonadaceae	Sphingomonas
ASV35808	Bacteria	Proteobacteria	Gammaproteobacteria	Pseudomonadales	Moraxellaceae	Acinetobacter
ASV35864	Bacteria	Proteobacteria	Alphaproteobacteria	Sphingomonadales	Sphingomonadaceae	Sphingomonas
ASV35963	Bacteria	Proteobacteria	Gammaproteobacteria	Betaproteobacteriales	Burkholderiaceae	Massilia
ASV35980	Bacteria	Proteobacteria	Alphaproteobacteria	Rhizobiales	Beijerinckiaceae	Methylobacterium
ASV36023	Bacteria	Proteobacteria	Gammaproteobacteria	Betaproteobacteriales	Burkholderiaceae	Aquabacterium
ASV36050	Bacteria	Bacteroidetes	Bacteroidia	Flavobacteriales	Flavobacteriaceae	Flavobacterium
ASV36126	Bacteria	Proteobacteria	Alphaproteobacteria	Rhizobiales	Rhizobiaceae	Mesorhizobium
ASV36190	Bacteria	Proteobacteria	Gammaproteobacteria	Pseudomonadales	Pseudomonadaceae	Pseudomonas
ASV36221	Bacteria	Proteobacteria	Alphaproteobacteria	Rhizobiales	Devosiaceae	Devosia
ASV36376	Bacteria	Proteobacteria	Gammaproteobacteria	Pseudomonadales	Pseudomonadaceae	Pseudomonas
ASV36628	Bacteria	Proteobacteria	Gammaproteobacteria	Xanthomonadales	Xanthomonadaceae	Stenotrophomonas
ASV36640	Bacteria	Proteobacteria	Alphaproteobacteria	Rhizobiales	Rhizobiaceae	Hoeflea
ASV36705	Bacteria	Proteobacteria	Alphaproteobacteria	Rhizobiales	Rhizobiaceae	Hoeflea
ASV36940	Bacteria	Proteobacteria	Gammaproteobacteria	Betaproteobacteriales	Burkholderiaceae	Ralstonia
ASV36963	Bacteria	Proteobacteria	Gammaproteobacteria	Pseudomonadales	Pseudomonadaceae	Pseudomonas
ASV36964	Bacteria	Proteobacteria	Gammaproteobacteria	Betaproteobacteriales	Burkholderiaceae	Massilia
ASV37016	Bacteria	Proteobacteria	Gammaproteobacteria	Pseudomonadales	Moraxellaceae	Psychrobacter
ASV37021	Bacteria	Proteobacteria	Alphaproteobacteria	Sphingomonadales	Sphingomonadaceae	Sphingomonas
ASV37107	Bacteria	Firmicutes	Bacilli	Lactobacillales	Streptococcaceae	Streptococcus
ASV37111	Bacteria	Proteobacteria	Alphaproteobacteria	Rhizobiales	Beijerinckiaceae	Methylobacterium
ASV37113	Bacteria	Proteobacteria	Alphaproteobacteria	Rhizobiales	Beijerinckiaceae	Methylobacterium
ASV37209	Bacteria	Proteobacteria	Alphaproteobacteria	Rhizobiales	Devosiaceae	Devosia
ASV37259	Bacteria	Proteobacteria	Alphaproteobacteria	Rhizobiales	Beijerinckiaceae	Methylobacterium
ASV37400	Bacteria	Proteobacteria	Gammaproteobacteria	Pseudomonadales	Pseudomonadaceae	Pseudomonas
ASV37470	Bacteria	Proteobacteria	Alphaproteobacteria	Rhizobiales	Rhizobiaceae	Hoeflea
ASV37655	Bacteria	Firmicutes	Bacilli	Lactobacillales	Streptococcaceae	Streptococcus
ASV37681	Bacteria	Proteobacteria	Alphaproteobacteria	Acetobacterales	Acetobacteraceae	Roseomonas
ASV37845	Bacteria	Deinococcus-Thermus	Deinococci	Deinococcales	Deinococcaceae	Deinococcus
ASV37875	Bacteria	Firmicutes	Bacilli	Bacillales	Paenibacillaceae	Paenibacillus
ASV37924	Bacteria	Proteobacteria	Gammaproteobacteria	Pseudomonadales	Pseudomonadaceae	Pseudomonas
ASV37983	Bacteria	Proteobacteria	Gammaproteobacteria	Pseudomonadales	Moraxellaceae	Enhydrobacter
ASV38001	Bacteria	Proteobacteria	Alphaproteobacteria	Rhizobiales	Devosiaceae	Devosia
ASV38147	Bacteria	Proteobacteria	Alphaproteobacteria	Sphingomonadales	Sphingomonadaceae	Sphingomonas
ASV38173	Bacteria	Proteobacteria	Gammaproteobacteria	Betaproteobacteriales	Burkholderiaceae	Acidovorax
ASV38195	Bacteria	Proteobacteria	Gammaproteobacteria	Betaproteobacteriales	Burkholderiaceae	Massilia
ASV38227	Bacteria	Proteobacteria	Alphaproteobacteria	Sphingomonadales	Sphingomonadaceae	Sphingomonas
ASV38245	Bacteria	Proteobacteria	Alphaproteobacteria	Rhizobiales	Rhizobiaceae	Mesorhizobium
ASV38255	Bacteria	Firmicutes	Bacilli	Bacillales	Bacillaceae	Bacillus
ASV38304	Bacteria	Proteobacteria	Gammaproteobacteria	Betaproteobacteriales	Burkholderiaceae	Acidovorax
ASV38387	Bacteria	Proteobacteria	Alphaproteobacteria	Sphingomonadales	Sphingomonadaceae	Sphingomonas
ASV38409	Bacteria	Proteobacteria	Alphaproteobacteria	Sphingomonadales	Sphingomonadaceae	Sphingobium
ASV38492	Bacteria	Proteobacteria	Alphaproteobacteria	Sphingomonadales	Sphingomonadaceae	Novosphingobium
ASV38522	Bacteria	Bacteroidetes	Bacteroidia	Flavobacteriales	Flavobacteriaceae	Flavobacterium
ASV38737	Bacteria	Proteobacteria	Alphaproteobacteria	Sphingomonadales	Sphingomonadaceae	Sphingomonas
ASV38919	Bacteria	Proteobacteria	Alphaproteobacteria	Caulobacterales	Caulobacteraceae	Brevundimonas
ASV38929	Bacteria	Firmicutes	Bacilli	Lactobacillales	Streptococcaceae	Streptococcus
ASV38939	Bacteria	Proteobacteria	Alphaproteobacteria	Rhizobiales	Devosiaceae	Devosia
ASV38960	Bacteria	Proteobacteria	Gammaproteobacteria	Xanthomonadales	Xanthomonadaceae	Pseudoxanthomonas
ASV38990	Bacteria	Proteobacteria	Gammaproteobacteria	Pseudomonadales	Moraxellaceae	Psychrobacter
ASV39022	Bacteria	Proteobacteria	Alphaproteobacteria	Caulobacterales	Caulobacteraceae	Brevundimonas
ASV39058	Bacteria	Proteobacteria	Gammaproteobacteria	Pseudomonadales	Moraxellaceae	Acinetobacter
ASV39094	Bacteria	Actinobacteria	Actinobacteria	Micrococcales	Micrococcaceae	Micrococcus
ASV39134	Bacteria	Proteobacteria	Gammaproteobacteria	Betaproteobacteriales	Burkholderiaceae	Massilia
ASV39146	Bacteria	Proteobacteria	Alphaproteobacteria	Sphingomonadales	Sphingomonadaceae	Sphingomonas
ASV39158	Bacteria	Proteobacteria	Alphaproteobacteria	Caulobacterales	Caulobacteraceae	Brevundimonas
ASV39258	Bacteria	Proteobacteria	Alphaproteobacteria	Sphingomonadales	Sphingomonadaceae	Sphingomonas
ASV39437	Bacteria	Proteobacteria	Alphaproteobacteria	Sphingomonadales	Sphingomonadaceae	Sphingomonas
ASV39534	Bacteria	Proteobacteria	Gammaproteobacteria	Pseudomonadales	Pseudomonadaceae	Pseudomonas
ASV39628	Bacteria	Proteobacteria	Alphaproteobacteria	Rhizobiales	Beijerinckiaceae	Methylobacterium
ASV39884	Bacteria	Proteobacteria	Alphaproteobacteria	Sphingomonadales	Sphingomonadaceae	Sphingobium
ASV39898	Bacteria	Firmicutes	Bacilli	Lactobacillales	Streptococcaceae	Streptococcus
ASV39906	Bacteria	Proteobacteria	Alphaproteobacteria	Rhizobiales	Beijerinckiaceae	Methylobacterium
ASV40072	Bacteria	Proteobacteria	Gammaproteobacteria	Pseudomonadales	Pseudomonadaceae	Pseudomonas
ASV40200	Bacteria	Actinobacteria	Actinobacteria	Micrococcales	Microbacteriaceae	Microbacterium
ASV40207	Bacteria	Proteobacteria	Gammaproteobacteria	Betaproteobacteriales	Burkholderiaceae	Ralstonia
ASV40220	Bacteria	Proteobacteria	Gammaproteobacteria	Betaproteobacteriales	Burkholderiaceae	Massilia
ASV40232	Bacteria	Proteobacteria	Alphaproteobacteria	Sphingomonadales	Sphingomonadaceae	Sphingomonas
ASV40247	Bacteria	Proteobacteria	Gammaproteobacteria	Pseudomonadales	Moraxellaceae	Psychrobacter
ASV40253	Bacteria	Proteobacteria	Alphaproteobacteria	Sphingomonadales	Sphingomonadaceae	Sphingomonas
ASV40301	Bacteria	Bacteroidetes	Bacteroidia	Flavobacteriales	Weeksellaceae	Chryseobacterium
ASV40370	Bacteria	Firmicutes	Bacilli	Lactobacillales	Streptococcaceae	Streptococcus
ASV40380	Bacteria	Proteobacteria	Alphaproteobacteria	Sphingomonadales	Sphingomonadaceae	Sphingomonas
ASV40520	Bacteria	Proteobacteria	Gammaproteobacteria	Xanthomonadales	Xanthomonadaceae	Stenotrophomonas
ASV40526	Bacteria	Proteobacteria	Alphaproteobacteria	Rhizobiales	Beijerinckiaceae	Methylobacterium
ASV40538	Bacteria	Firmicutes	Bacilli	Bacillales	Paenibacillaceae	Paenibacillus
ASV40687	Bacteria	Proteobacteria	Alphaproteobacteria	Rhodobacterales	Rhodobacteraceae	Paracoccus
ASV40787	Bacteria	Proteobacteria	Alphaproteobacteria	Sphingomonadales	Sphingomonadaceae	Sphingomonas
ASV40848	Bacteria	Proteobacteria	Alphaproteobacteria	Sphingomonadales	Sphingomonadaceae	Sphingomonas
ASV41122	Bacteria	Proteobacteria	Gammaproteobacteria	Pseudomonadales	Moraxellaceae	Acinetobacter
ASV41132	Bacteria	Proteobacteria	Gammaproteobacteria	Pseudomonadales	Moraxellaceae	Acinetobacter
ASV41146	Bacteria	Proteobacteria	Alphaproteobacteria	Sphingomonadales	Sphingomonadaceae	Sphingomonas
ASV41176	Bacteria	Proteobacteria	Gammaproteobacteria	Betaproteobacteriales	Burkholderiaceae	Ralstonia
ASV41233	Bacteria	Proteobacteria	Alphaproteobacteria	Sphingomonadales	Sphingomonadaceae	Sphingomonas
ASV41244	Bacteria	Proteobacteria	Alphaproteobacteria	Rhodobacterales	Rhodobacteraceae	Paracoccus
ASV41261	Bacteria	Firmicutes	Bacilli	Bacillales	Bacillaceae	Bacillus
ASV41319	Bacteria	Proteobacteria	Alphaproteobacteria	Rhizobiales	Devosiaceae	Devosia
ASV41326	Bacteria	Proteobacteria	Alphaproteobacteria	Sphingomonadales	Sphingomonadaceae	Sphingobium
ASV41369	Bacteria	Proteobacteria	Gammaproteobacteria	Betaproteobacteriales	Burkholderiaceae	Ralstonia
ASV41380	Bacteria	Proteobacteria	Alphaproteobacteria	Sphingomonadales	Sphingomonadaceae	Sphingomonas
ASV41474	Bacteria	Proteobacteria	Gammaproteobacteria	Pseudomonadales	Moraxellaceae	Acinetobacter
ASV41476	Bacteria	Actinobacteria	Actinobacteria	Micrococcales	Microbacteriaceae	Microbacterium
ASV41477	Bacteria	Proteobacteria	Gammaproteobacteria	Pseudomonadales	Pseudomonadaceae	Pseudomonas
ASV41488	Bacteria	Proteobacteria	Alphaproteobacteria	Sphingomonadales	Sphingomonadaceae	Sphingomonas
ASV41504	Bacteria	Firmicutes	Bacilli	Lactobacillales	Streptococcaceae	Streptococcus
ASV41506	Bacteria	Proteobacteria	Gammaproteobacteria	Pseudomonadales	Pseudomonadaceae	Pseudomonas
ASV41566	Bacteria	Proteobacteria	Alphaproteobacteria	Sphingomonadales	Sphingomonadaceae	Sphingomonas
ASV41635	Bacteria	Firmicutes	Bacilli	Lactobacillales	Streptococcaceae	Streptococcus
ASV41716	Bacteria	Proteobacteria	Gammaproteobacteria	Pseudomonadales	Moraxellaceae	Acinetobacter
ASV41776	Bacteria	Proteobacteria	Alphaproteobacteria	Sphingomonadales	Sphingomonadaceae	Sphingomonas
ASV41780	Bacteria	Proteobacteria	Gammaproteobacteria	Betaproteobacteriales	Burkholderiaceae	Massilia
ASV41795	Bacteria	Proteobacteria	Alphaproteobacteria	Sphingomonadales	Sphingomonadaceae	Sphingomonas
ASV41975	Bacteria	Proteobacteria	Alphaproteobacteria	Sphingomonadales	Sphingomonadaceae	Sphingobium
ASV42007	Bacteria	Proteobacteria	Alphaproteobacteria	Sphingomonadales	Sphingomonadaceae	Sphingomonas
ASV42125	Bacteria	Proteobacteria	Gammaproteobacteria	Pseudomonadales	Pseudomonadaceae	Pseudomonas
ASV42459	Bacteria	Firmicutes	Bacilli	Lactobacillales	Streptococcaceae	Streptococcus
ASV42558	Bacteria	Proteobacteria	Alphaproteobacteria	Rhizobiales	Rhizobiaceae	Hoeflea
ASV42570	Bacteria	Proteobacteria	Alphaproteobacteria	Rhodobacterales	Rhodobacteraceae	Paracoccus
ASV42648	Bacteria	Firmicutes	Bacilli	Bacillales	Bacillaceae	Bacillus
ASV42786	Bacteria	Proteobacteria	Alphaproteobacteria	Caulobacterales	Caulobacteraceae	Brevundimonas
ASV42803	Bacteria	Proteobacteria	Alphaproteobacteria	Rhodobacterales	Rhodobacteraceae	Paracoccus
ASV42814	Bacteria	Proteobacteria	Alphaproteobacteria	Sphingomonadales	Sphingomonadaceae	Sphingobium
ASV42893	Bacteria	Firmicutes	Bacilli	Lactobacillales	Streptococcaceae	Streptococcus
ASV42895	Bacteria	Proteobacteria	Gammaproteobacteria	Pseudomonadales	Pseudomonadaceae	Pseudomonas
ASV42914	Bacteria	Proteobacteria	Gammaproteobacteria	Xanthomonadales	Xanthomonadaceae	Stenotrophomonas
ASV42915	Bacteria	Firmicutes	Bacilli	Lactobacillales	Streptococcaceae	Streptococcus
ASV43045	Bacteria	Firmicutes	Bacilli	Lactobacillales	Streptococcaceae	Streptococcus
ASV43209	Bacteria	Proteobacteria	Alphaproteobacteria	Sphingomonadales	Sphingomonadaceae	Sphingomonas
ASV43465	Bacteria	Proteobacteria	Gammaproteobacteria	Betaproteobacteriales	Burkholderiaceae	Undibacterium
ASV43472	Bacteria	Proteobacteria	Gammaproteobacteria	Pseudomonadales	Moraxellaceae	Acinetobacter
ASV43487	Bacteria	Proteobacteria	Alphaproteobacteria	Rhodobacterales	Rhodobacteraceae	Paracoccus
ASV43760	Bacteria	Proteobacteria	Gammaproteobacteria	Pseudomonadales	Pseudomonadaceae	Pseudomonas
ASV43879	Bacteria	Proteobacteria	Gammaproteobacteria	Betaproteobacteriales	Burkholderiaceae	Ralstonia
ASV43890	Bacteria	Actinobacteria	Actinobacteria	Micrococcales	Microbacteriaceae	Microbacterium
ASV43910	Bacteria	Proteobacteria	Alphaproteobacteria	Rhodobacterales	Rhodobacteraceae	Paracoccus
ASV43980	Bacteria	Bacteroidetes	Bacteroidia	Flavobacteriales	Weeksellaceae	Chryseobacterium
ASV44090	Bacteria	Proteobacteria	Alphaproteobacteria	Rhizobiales	Rhizobiaceae	Hoeflea
ASV44146	Bacteria	Firmicutes	Bacilli	Bacillales	Paenibacillaceae	Paenibacillus
ASV44285	Bacteria	Deinococcus-Thermus	Deinococci	Deinococcales	Deinococcaceae	Deinococcus
ASV44424	Bacteria	Firmicutes	Bacilli	Bacillales	Paenibacillaceae	Paenibacillus
ASV44425	Bacteria	Firmicutes	Bacilli	Lactobacillales	Streptococcaceae	Streptococcus
ASV44433	Bacteria	Proteobacteria	Gammaproteobacteria	Xanthomonadales	Xanthomonadaceae	Stenotrophomonas
ASV44449	Bacteria	Proteobacteria	Gammaproteobacteria	Pseudomonadales	Pseudomonadaceae	Pseudomonas
ASV44558	Bacteria	Proteobacteria	Gammaproteobacteria	Pseudomonadales	Moraxellaceae	Psychrobacter
ASV44590	Bacteria	Proteobacteria	Gammaproteobacteria	Pseudomonadales	Pseudomonadaceae	Pseudomonas
ASV44604	Bacteria	Firmicutes	Bacilli	Lactobacillales	Streptococcaceae	Streptococcus
ASV44703	Bacteria	Proteobacteria	Gammaproteobacteria	Pseudomonadales	Moraxellaceae	Acinetobacter
ASV44736	Bacteria	Deinococcus-Thermus	Deinococci	Deinococcales	Deinococcaceae	Deinococcus
ASV44749	Bacteria	Proteobacteria	Alphaproteobacteria	Rhodobacterales	Rhodobacteraceae	Paracoccus
ASV44793	Bacteria	Proteobacteria	Gammaproteobacteria	Pseudomonadales	Pseudomonadaceae	Pseudomonas
ASV44833	Bacteria	Proteobacteria	Gammaproteobacteria	Pseudomonadales	Pseudomonadaceae	Pseudomonas
ASV45063	Bacteria	Proteobacteria	Alphaproteobacteria	Sphingomonadales	Sphingomonadaceae	Novosphingobium
ASV45223	Bacteria	Proteobacteria	Alphaproteobacteria	Sphingomonadales	Sphingomonadaceae	Sphingomonas
ASV45250	Bacteria	Proteobacteria	Alphaproteobacteria	Rhizobiales	Rhizobiaceae	Hoeflea
ASV45386	Bacteria	Actinobacteria	Actinobacteria	Micrococcales	Microbacteriaceae	Microbacterium
ASV45425	Bacteria	Proteobacteria	Gammaproteobacteria	Betaproteobacteriales	Burkholderiaceae	Massilia
ASV45447	Bacteria	Firmicutes	Bacilli	Bacillales	Bacillaceae	Bacillus
ASV45460	Bacteria	Bacteroidetes	Bacteroidia	Flavobacteriales	Flavobacteriaceae	Flavobacterium
ASV45466	Bacteria	Actinobacteria	Actinobacteria	Micrococcales	Microbacteriaceae	Microbacterium
ASV45592	Bacteria	Proteobacteria	Alphaproteobacteria	Rhodobacterales	Rhodobacteraceae	Paracoccus
ASV45667	Bacteria	Bacteroidetes	Bacteroidia	Flavobacteriales	Flavobacteriaceae	Flavobacterium
ASV45750	Bacteria	Proteobacteria	Alphaproteobacteria	Sphingomonadales	Sphingomonadaceae	Sphingobium
ASV45832	Bacteria	Proteobacteria	Alphaproteobacteria	Rhizobiales	Beijerinckiaceae	Methylobacterium
ASV45887	Bacteria	Proteobacteria	Gammaproteobacteria	Xanthomonadales	Xanthomonadaceae	Stenotrophomonas
ASV45891	Bacteria	Proteobacteria	Gammaproteobacteria	Pseudomonadales	Moraxellaceae	Psychrobacter
ASV46018	Bacteria	Proteobacteria	Alphaproteobacteria	Acetobacterales	Acetobacteraceae	Roseomonas
ASV46045	Bacteria	Proteobacteria	Alphaproteobacteria	Sphingomonadales	Sphingomonadaceae	Novosphingobium
ASV46063	Bacteria	Proteobacteria	Gammaproteobacteria	Betaproteobacteriales	Burkholderiaceae	Massilia
ASV46203	Bacteria	Proteobacteria	Alphaproteobacteria	Rhizobiales	Beijerinckiaceae	Methylobacterium
ASV46313	Bacteria	Proteobacteria	Alphaproteobacteria	Rhizobiales	Rhizobiaceae	Hoeflea
ASV46346	Bacteria	Proteobacteria	Alphaproteobacteria	Sphingomonadales	Sphingomonadaceae	Sphingomonas
ASV46431	Bacteria	Bacteroidetes	Bacteroidia	Flavobacteriales	Weeksellaceae	Chryseobacterium
ASV46445	Bacteria	Proteobacteria	Alphaproteobacteria	Rhizobiales	Beijerinckiaceae	Methylobacterium
ASV46899	Bacteria	Firmicutes	Bacilli	Lactobacillales	Streptococcaceae	Streptococcus
ASV46936	Bacteria	Proteobacteria	Alphaproteobacteria	Caulobacterales	Caulobacteraceae	Caulobacter
ASV47028	Bacteria	Proteobacteria	Alphaproteobacteria	Rhodobacterales	Rhodobacteraceae	Paracoccus
ASV47033	Bacteria	Bacteroidetes	Bacteroidia	Flavobacteriales	Weeksellaceae	Chryseobacterium
ASV47102	Bacteria	Firmicutes	Bacilli	Bacillales	Paenibacillaceae	Paenibacillus
ASV47167	Bacteria	Proteobacteria	Gammaproteobacteria	Pseudomonadales	Pseudomonadaceae	Pseudomonas
ASV47276	Bacteria	Proteobacteria	Alphaproteobacteria	Sphingomonadales	Sphingomonadaceae	Sphingomonas
ASV47303	Bacteria	Proteobacteria	Alphaproteobacteria	Caulobacterales	Caulobacteraceae	Brevundimonas
ASV47312	Bacteria	Proteobacteria	Alphaproteobacteria	Sphingomonadales	Sphingomonadaceae	Sphingomonas
ASV47386	Bacteria	Bacteroidetes	Bacteroidia	Flavobacteriales	Weeksellaceae	Chryseobacterium
ASV47483	Bacteria	Proteobacteria	Gammaproteobacteria	Pseudomonadales	Pseudomonadaceae	Pseudomonas
ASV47487	Bacteria	Firmicutes	Bacilli	Bacillales	Paenibacillaceae	Paenibacillus
ASV47555	Bacteria	Proteobacteria	Alphaproteobacteria	Caulobacterales	Caulobacteraceae	Brevundimonas
ASV47657	Bacteria	Firmicutes	Bacilli	Lactobacillales	Streptococcaceae	Streptococcus
ASV47683	Bacteria	Proteobacteria	Gammaproteobacteria	Pseudomonadales	Pseudomonadaceae	Pseudomonas
ASV47692	Bacteria	Bacteroidetes	Bacteroidia	Sphingobacteriales	Sphingobacteriaceae	Pedobacter
ASV47744	Bacteria	Bacteroidetes	Bacteroidia	Flavobacteriales	Flavobacteriaceae	Flavobacterium
ASV47821	Bacteria	Bacteroidetes	Bacteroidia	Flavobacteriales	Weeksellaceae	Chryseobacterium
ASV47917	Bacteria	Proteobacteria	Gammaproteobacteria	Pseudomonadales	Moraxellaceae	Acinetobacter
ASV47948	Bacteria	Proteobacteria	Alphaproteobacteria	Sphingomonadales	Sphingomonadaceae	Sphingomonas
ASV48564	Bacteria	Proteobacteria	Alphaproteobacteria	Rhizobiales	Beijerinckiaceae	Methylobacterium
ASV48631	Bacteria	Proteobacteria	Alphaproteobacteria	Sphingomonadales	Sphingomonadaceae	Sphingomonas
ASV48780	Bacteria	Proteobacteria	Alphaproteobacteria	Caulobacterales	Caulobacteraceae	Brevundimonas
ASV48972	Bacteria	Firmicutes	Bacilli	Bacillales	Paenibacillaceae	Paenibacillus
ASV49003	Bacteria	Proteobacteria	Alphaproteobacteria	Sphingomonadales	Sphingomonadaceae	Sphingomonas
ASV49053	Bacteria	Proteobacteria	Alphaproteobacteria	Rhodobacterales	Rhodobacteraceae	Paracoccus
ASV49167	Bacteria	Proteobacteria	Alphaproteobacteria	Caulobacterales	Caulobacteraceae	Brevundimonas
ASV49170	Bacteria	Proteobacteria	Gammaproteobacteria	Betaproteobacteriales	Burkholderiaceae	Aquabacterium
ASV49177	Bacteria	Firmicutes	Bacilli	Lactobacillales	Streptococcaceae	Streptococcus
ASV49196	Bacteria	Proteobacteria	Gammaproteobacteria	Pseudomonadales	Moraxellaceae	Acinetobacter
ASV49198	Bacteria	Firmicutes	Bacilli	Lactobacillales	Streptococcaceae	Streptococcus
ASV49200	Bacteria	Proteobacteria	Gammaproteobacteria	Xanthomonadales	Xanthomonadaceae	Stenotrophomonas
ASV49206	Bacteria	Proteobacteria	Gammaproteobacteria	Betaproteobacteriales	Burkholderiaceae	Cupriavidus
ASV49487	Bacteria	Firmicutes	Bacilli	Bacillales	Paenibacillaceae	Paenibacillus
ASV49490	Bacteria	Bacteroidetes	Bacteroidia	Flavobacteriales	Weeksellaceae	Chryseobacterium
ASV49533	Bacteria	Proteobacteria	Alphaproteobacteria	Sphingomonadales	Sphingomonadaceae	Sphingomonas
ASV49567	Bacteria	Actinobacteria	Actinobacteria	Corynebacteriales	Dietziaceae	Dietzia
ASV49645	Bacteria	Proteobacteria	Alphaproteobacteria	Caulobacterales	Caulobacteraceae	Brevundimonas
ASV49736	Bacteria	Proteobacteria	Gammaproteobacteria	Betaproteobacteriales	Burkholderiaceae	Undibacterium
ASV49761	Bacteria	Proteobacteria	Alphaproteobacteria	Sphingomonadales	Sphingomonadaceae	Sphingomonas
ASV49907	Bacteria	Bacteroidetes	Bacteroidia	Flavobacteriales	Flavobacteriaceae	Flavobacterium
ASV50295	Bacteria	Bacteroidetes	Bacteroidia	Flavobacteriales	Flavobacteriaceae	Flavobacterium
ASV50411	Bacteria	Bacteroidetes	Bacteroidia	Flavobacteriales	Weeksellaceae	Chryseobacterium
ASV50479	Bacteria	Proteobacteria	Alphaproteobacteria	Sphingomonadales	Sphingomonadaceae	Sphingomonas
ASV50563	Bacteria	Proteobacteria	Gammaproteobacteria	Betaproteobacteriales	Burkholderiaceae	Undibacterium
ASV50601	Bacteria	Bacteroidetes	Bacteroidia	Flavobacteriales	Weeksellaceae	Chryseobacterium
ASV50696	Bacteria	Proteobacteria	Alphaproteobacteria	Rhizobiales	Beijerinckiaceae	Methylobacterium
ASV50713	Bacteria	Proteobacteria	Gammaproteobacteria	Betaproteobacteriales	Burkholderiaceae	Variovorax
ASV50760	Bacteria	Proteobacteria	Alphaproteobacteria	Sphingomonadales	Sphingomonadaceae	Sphingomonas
ASV50775	Bacteria	Proteobacteria	Alphaproteobacteria	Caulobacterales	Caulobacteraceae	Brevundimonas
ASV50833	Bacteria	Proteobacteria	Alphaproteobacteria	Sphingomonadales	Sphingomonadaceae	Novosphingobium
ASV50846	Bacteria	Proteobacteria	Gammaproteobacteria	Pseudomonadales	Moraxellaceae	Enhydrobacter
ASV50883	Bacteria	Proteobacteria	Alphaproteobacteria	Rhizobiales	Devosiaceae	Devosia
ASV50921	Bacteria	Bacteroidetes	Bacteroidia	Flavobacteriales	Flavobacteriaceae	Flavobacterium
ASV51034	Bacteria	Firmicutes	Bacilli	Bacillales	Paenibacillaceae	Paenibacillus
ASV51053	Bacteria	Proteobacteria	Alphaproteobacteria	Rhodobacterales	Rhodobacteraceae	Paracoccus
ASV51063	Bacteria	Proteobacteria	Alphaproteobacteria	Rhizobiales	Beijerinckiaceae	Methylobacterium
ASV51115	Bacteria	Actinobacteria	Actinobacteria	Corynebacteriales	Dietziaceae	Dietzia
ASV51126	Bacteria	Deinococcus-Thermus	Deinococci	Deinococcales	Deinococcaceae	Deinococcus
ASV51157	Bacteria	Bacteroidetes	Bacteroidia	Flavobacteriales	Flavobacteriaceae	Flavobacterium
ASV51256	Bacteria	Proteobacteria	Gammaproteobacteria	Xanthomonadales	Xanthomonadaceae	Stenotrophomonas
ASV51536	Bacteria	Proteobacteria	Gammaproteobacteria	Betaproteobacteriales	Burkholderiaceae	Oxalobacter
ASV51541	Bacteria	Proteobacteria	Gammaproteobacteria	Pseudomonadales	Pseudomonadaceae	Pseudomonas
ASV51681	Bacteria	Proteobacteria	Alphaproteobacteria	Sphingomonadales	Sphingomonadaceae	Sphingomonas
ASV51682	Bacteria	Proteobacteria	Alphaproteobacteria	Caulobacterales	Caulobacteraceae	Brevundimonas
ASV51735	Bacteria	Proteobacteria	Gammaproteobacteria	Betaproteobacteriales	Burkholderiaceae	Massilia
ASV52399	Bacteria	Proteobacteria	Gammaproteobacteria	Betaproteobacteriales	Burkholderiaceae	Undibacterium
ASV52429	Bacteria	Proteobacteria	Gammaproteobacteria	Xanthomonadales	Xanthomonadaceae	Pseudoxanthomonas
ASV52505	Bacteria	Proteobacteria	Alphaproteobacteria	Sphingomonadales	Sphingomonadaceae	Sphingomonas
ASV52535	Bacteria	Proteobacteria	Alphaproteobacteria	Sphingomonadales	Sphingomonadaceae	Sphingomonas
ASV52604	Bacteria	Proteobacteria	Alphaproteobacteria	Rhodobacterales	Rhodobacteraceae	Paracoccus
ASV52634	Bacteria	Firmicutes	Bacilli	Bacillales	Paenibacillaceae	Paenibacillus
ASV52658	Bacteria	Proteobacteria	Alphaproteobacteria	Caulobacterales	Caulobacteraceae	Brevundimonas
ASV52705	Bacteria	Proteobacteria	Alphaproteobacteria	Caulobacterales	Caulobacteraceae	Brevundimonas
ASV52751	Bacteria	Proteobacteria	Alphaproteobacteria	Sphingomonadales	Sphingomonadaceae	Novosphingobium
ASV52824	Bacteria	Proteobacteria	Alphaproteobacteria	Rhodobacterales	Rhodobacteraceae	Paracoccus
ASV52858	Bacteria	Proteobacteria	Gammaproteobacteria	Pseudomonadales	Pseudomonadaceae	Pseudomonas
ASV53291	Bacteria	Proteobacteria	Alphaproteobacteria	Sphingomonadales	Sphingomonadaceae	Sphingomonas
ASV53292	Bacteria	Proteobacteria	Gammaproteobacteria	Pseudomonadales	Moraxellaceae	Psychrobacter
ASV53300	Bacteria	Proteobacteria	Gammaproteobacteria	Pseudomonadales	Moraxellaceae	Acinetobacter
ASV53311	Bacteria	Proteobacteria	Gammaproteobacteria	Pseudomonadales	Moraxellaceae	Acinetobacter
ASV53602	Bacteria	Proteobacteria	Alphaproteobacteria	Caulobacterales	Caulobacteraceae	Caulobacter
ASV53920	Bacteria	Proteobacteria	Alphaproteobacteria	Sphingomonadales	Sphingomonadaceae	Novosphingobium
ASV53971	Bacteria	Firmicutes	Bacilli	Lactobacillales	Streptococcaceae	Streptococcus
ASV54058	Bacteria	Firmicutes	Bacilli	Lactobacillales	Streptococcaceae	Streptococcus
ASV54602	Bacteria	Proteobacteria	Gammaproteobacteria	Pseudomonadales	Pseudomonadaceae	Pseudomonas
ASV54847	Bacteria	Bacteroidetes	Bacteroidia	Flavobacteriales	Flavobacteriaceae	Flavobacterium
ASV54850	Bacteria	Proteobacteria	Alphaproteobacteria	Sphingomonadales	Sphingomonadaceae	Sphingomonas
ASV55119	Bacteria	Proteobacteria	Alphaproteobacteria	Sphingomonadales	Sphingomonadaceae	Novosphingobium
ASV55199	Bacteria	Deinococcus-Thermus	Deinococci	Deinococcales	Deinococcaceae	Deinococcus
ASV55299	Bacteria	Proteobacteria	Gammaproteobacteria	Pseudomonadales	Moraxellaceae	Psychrobacter
ASV55365	Bacteria	Proteobacteria	Gammaproteobacteria	Xanthomonadales	Xanthomonadaceae	Stenotrophomonas
ASV55403	Bacteria	Firmicutes	Bacilli	Lactobacillales	Streptococcaceae	Streptococcus
ASV55425	Bacteria	Proteobacteria	Alphaproteobacteria	Acetobacterales	Acetobacteraceae	Roseomonas
ASV55644	Bacteria	Bacteroidetes	Bacteroidia	Flavobacteriales	Flavobacteriaceae	Flavobacterium
ASV55824	Bacteria	Firmicutes	Bacilli	Lactobacillales	Streptococcaceae	Streptococcus
ASV55964	Bacteria	Firmicutes	Bacilli	Bacillales	Bacillaceae	Bacillus
ASV56259	Bacteria	Proteobacteria	Gammaproteobacteria	Betaproteobacteriales	Burkholderiaceae	Undibacterium
ASV56450	Bacteria	Firmicutes	Bacilli	Bacillales	Bacillaceae	Bacillus
ASV56510	Bacteria	Actinobacteria	Actinobacteria	Micrococcales	Microbacteriaceae	Microbacterium
ASV57406	Bacteria	Proteobacteria	Gammaproteobacteria	Pseudomonadales	Moraxellaceae	Psychrobacter
ASV57440	Bacteria	Proteobacteria	Gammaproteobacteria	Xanthomonadales	Xanthomonadaceae	Stenotrophomonas
ASV57462	Bacteria	Proteobacteria	Alphaproteobacteria	Rhizobiales	Rhizobiaceae	Hoeflea
ASV57475	Bacteria	Proteobacteria	Alphaproteobacteria	Sphingomonadales	Sphingomonadaceae	Sphingomonas
ASV57504	Bacteria	Firmicutes	Bacilli	Bacillales	Bacillaceae	Bacillus
ASV57550	Bacteria	Proteobacteria	Gammaproteobacteria	Betaproteobacteriales	Burkholderiaceae	Ralstonia
ASV57630	Bacteria	Proteobacteria	Alphaproteobacteria	Rhizobiales	Beijerinckiaceae	Methylobacterium
ASV57743	Bacteria	Proteobacteria	Alphaproteobacteria	Sphingomonadales	Sphingomonadaceae	Sphingomonas
ASV57756	Bacteria	Bacteroidetes	Bacteroidia	Sphingobacteriales	Sphingobacteriaceae	Pedobacter
ASV57762	Bacteria	Proteobacteria	Gammaproteobacteria	Pseudomonadales	Moraxellaceae	Acinetobacter
ASV57763	Bacteria	Proteobacteria	Gammaproteobacteria	Xanthomonadales	Xanthomonadaceae	Stenotrophomonas
ASV57766	Bacteria	Bacteroidetes	Bacteroidia	Flavobacteriales	Weeksellaceae	Chryseobacterium
ASV57880	Bacteria	Proteobacteria	Gammaproteobacteria	Pseudomonadales	Moraxellaceae	Acinetobacter
ASV57904	Bacteria	Proteobacteria	Gammaproteobacteria	Pseudomonadales	Pseudomonadaceae	Pseudomonas
ASV57918	Bacteria	Proteobacteria	Alphaproteobacteria	Rhizobiales	Rhizobiaceae	Mesorhizobium
ASV57952	Bacteria	Actinobacteria	Actinobacteria	Corynebacteriales	Dietziaceae	Dietzia
ASV58075	Bacteria	Proteobacteria	Alphaproteobacteria	Rhizobiales	Beijerinckiaceae	Methylobacterium
ASV58083	Bacteria	Proteobacteria	Gammaproteobacteria	Pseudomonadales	Pseudomonadaceae	Pseudomonas
ASV58238	Bacteria	Proteobacteria	Alphaproteobacteria	Sphingomonadales	Sphingomonadaceae	Sphingomonas
ASV58247	Bacteria	Bacteroidetes	Bacteroidia	Flavobacteriales	Flavobacteriaceae	Flavobacterium
ASV58258	Bacteria	Proteobacteria	Gammaproteobacteria	Pseudomonadales	Moraxellaceae	Enhydrobacter
ASV58264	Bacteria	Proteobacteria	Gammaproteobacteria	Pseudomonadales	Moraxellaceae	Acinetobacter
ASV58323	Bacteria	Proteobacteria	Gammaproteobacteria	Pseudomonadales	Moraxellaceae	Psychrobacter
ASV58342	Bacteria	Firmicutes	Bacilli	Lactobacillales	Streptococcaceae	Streptococcus
ASV58418	Bacteria	Proteobacteria	Gammaproteobacteria	Pseudomonadales	Moraxellaceae	Acinetobacter
ASV58491	Bacteria	Proteobacteria	Gammaproteobacteria	Betaproteobacteriales	Burkholderiaceae	Massilia
ASV58604	Bacteria	Proteobacteria	Gammaproteobacteria	Pseudomonadales	Moraxellaceae	Acinetobacter
ASV58743	Bacteria	Proteobacteria	Alphaproteobacteria	Acetobacterales	Acetobacteraceae	Roseomonas
ASV58745	Bacteria	Bacteroidetes	Bacteroidia	Flavobacteriales	Flavobacteriaceae	Flavobacterium
ASV58773	Bacteria	Proteobacteria	Alphaproteobacteria	Rhizobiales	Rhizobiaceae	Hoeflea
ASV58816	Bacteria	Bacteroidetes	Bacteroidia	Flavobacteriales	Flavobacteriaceae	Flavobacterium
ASV58995	Bacteria	Proteobacteria	Gammaproteobacteria	Pseudomonadales	Moraxellaceae	Enhydrobacter
ASV58996	Bacteria	Firmicutes	Bacilli	Bacillales	Paenibacillaceae	Paenibacillus
ASV59060	Bacteria	Proteobacteria	Gammaproteobacteria	Pseudomonadales	Pseudomonadaceae	Pseudomonas
ASV59061	Bacteria	Proteobacteria	Alphaproteobacteria	Sphingomonadales	Sphingomonadaceae	Sphingomonas
ASV59069	Bacteria	Proteobacteria	Alphaproteobacteria	Sphingomonadales	Sphingomonadaceae	Sphingomonas
ASV59241	Bacteria	Proteobacteria	Alphaproteobacteria	Sphingomonadales	Sphingomonadaceae	Sphingomonas
ASV59357	Bacteria	Proteobacteria	Gammaproteobacteria	Betaproteobacteriales	Burkholderiaceae	Ralstonia
ASV60176	Bacteria	Proteobacteria	Alphaproteobacteria	Rhizobiales	Rhizobiaceae	Hoeflea
ASV60178	Bacteria	Proteobacteria	Alphaproteobacteria	Sphingomonadales	Sphingomonadaceae	Sphingomonas
ASV60412	Bacteria	Proteobacteria	Gammaproteobacteria	Pseudomonadales	Pseudomonadaceae	Pseudomonas
ASV60416	Bacteria	Proteobacteria	Alphaproteobacteria	Rhodobacterales	Rhodobacteraceae	Paracoccus
ASV60419	Bacteria	Firmicutes	Bacilli	Lactobacillales	Streptococcaceae	Streptococcus
ASV60420	Bacteria	Proteobacteria	Alphaproteobacteria	Rhizobiales	Beijerinckiaceae	Methylobacterium
ASV60451	Bacteria	Proteobacteria	Alphaproteobacteria	Sphingomonadales	Sphingomonadaceae	Sphingomonas
ASV60458	Bacteria	Deinococcus-Thermus	Deinococci	Deinococcales	Deinococcaceae	Deinococcus
ASV60476	Bacteria	Proteobacteria	Gammaproteobacteria	Pseudomonadales	Pseudomonadaceae	Pseudomonas
ASV60524	Bacteria	Proteobacteria	Alphaproteobacteria	Rhodobacterales	Rhodobacteraceae	Paracoccus
ASV60599	Bacteria	Proteobacteria	Gammaproteobacteria	Betaproteobacteriales	Burkholderiaceae	Oxalobacter
ASV60687	Bacteria	Bacteroidetes	Bacteroidia	Flavobacteriales	Weeksellaceae	Chryseobacterium
ASV60716	Bacteria	Proteobacteria	Alphaproteobacteria	Rhizobiales	Devosiaceae	Devosia
ASV60728	Bacteria	Actinobacteria	Actinobacteria	Micrococcales	Micrococcaceae	Micrococcus
ASV60786	Bacteria	Proteobacteria	Alphaproteobacteria	Caulobacterales	Caulobacteraceae	Brevundimonas
ASV60819	Bacteria	Proteobacteria	Gammaproteobacteria	Xanthomonadales	Xanthomonadaceae	Stenotrophomonas
ASV60921	Bacteria	Bacteroidetes	Bacteroidia	Flavobacteriales	Flavobacteriaceae	Flavobacterium
ASV60922	Bacteria	Proteobacteria	Alphaproteobacteria	Sphingomonadales	Sphingomonadaceae	Novosphingobium
ASV61090	Bacteria	Bacteroidetes	Bacteroidia	Flavobacteriales	Flavobacteriaceae	Flavobacterium
ASV61162	Bacteria	Proteobacteria	Gammaproteobacteria	Pseudomonadales	Moraxellaceae	Enhydrobacter
ASV61174	Bacteria	Proteobacteria	Gammaproteobacteria	Pseudomonadales	Pseudomonadaceae	Pseudomonas
ASV61347	Bacteria	Bacteroidetes	Bacteroidia	Flavobacteriales	Weeksellaceae	Chryseobacterium
ASV61381	Bacteria	Firmicutes	Bacilli	Bacillales	Paenibacillaceae	Paenibacillus
ASV61525	Bacteria	Firmicutes	Bacilli	Bacillales	Paenibacillaceae	Paenibacillus
ASV61540	Bacteria	Proteobacteria	Gammaproteobacteria	Pseudomonadales	Moraxellaceae	Psychrobacter
ASV61562	Bacteria	Bacteroidetes	Bacteroidia	Sphingobacteriales	Sphingobacteriaceae	Pedobacter
ASV61695	Bacteria	Deinococcus-Thermus	Deinococci	Deinococcales	Deinococcaceae	Deinococcus
ASV61994	Bacteria	Proteobacteria	Gammaproteobacteria	Pseudomonadales	Moraxellaceae	Psychrobacter
ASV62067	Bacteria	Proteobacteria	Gammaproteobacteria	Betaproteobacteriales	Burkholderiaceae	Ralstonia
ASV62146	Bacteria	Proteobacteria	Gammaproteobacteria	Pseudomonadales	Pseudomonadaceae	Pseudomonas
ASV62518	Bacteria	Proteobacteria	Gammaproteobacteria	Pseudomonadales	Moraxellaceae	Psychrobacter
ASV62519	Bacteria	Proteobacteria	Alphaproteobacteria	Sphingomonadales	Sphingomonadaceae	Sphingomonas
ASV62545	Bacteria	Proteobacteria	Gammaproteobacteria	Pseudomonadales	Pseudomonadaceae	Pseudomonas
ASV63856	Bacteria	Proteobacteria	Gammaproteobacteria	Pseudomonadales	Pseudomonadaceae	Pseudomonas
ASV63859	Bacteria	Firmicutes	Bacilli	Bacillales	Bacillaceae	Bacillus
ASV63994	Bacteria	Firmicutes	Bacilli	Bacillales	Bacillaceae	Bacillus
ASV64119	Bacteria	Proteobacteria	Gammaproteobacteria	Pseudomonadales	Pseudomonadaceae	Pseudomonas
ASV64175	Bacteria	Proteobacteria	Gammaproteobacteria	Pseudomonadales	Moraxellaceae	Psychrobacter
ASV64261	Bacteria	Proteobacteria	Alphaproteobacteria	Rhizobiales	Beijerinckiaceae	Methylobacterium
ASV64293	Bacteria	Actinobacteria	Actinobacteria	Micrococcales	Micrococcaceae	Kocuria
ASV64426	Bacteria	Proteobacteria	Alphaproteobacteria	Sphingomonadales	Sphingomonadaceae	Novosphingobium
ASV64443	Bacteria	Bacteroidetes	Bacteroidia	Flavobacteriales	Flavobacteriaceae	Flavobacterium
ASV64457	Bacteria	Actinobacteria	Actinobacteria	Micrococcales	Micrococcaceae	Kocuria
ASV64461	Bacteria	Bacteroidetes	Bacteroidia	Flavobacteriales	Flavobacteriaceae	Flavobacterium
ASV64532	Bacteria	Bacteroidetes	Bacteroidia	Flavobacteriales	Weeksellaceae	Chryseobacterium
ASV64543	Bacteria	Deinococcus-Thermus	Deinococci	Deinococcales	Deinococcaceae	Deinococcus
ASV64756	Bacteria	Proteobacteria	Alphaproteobacteria	Sphingomonadales	Sphingomonadaceae	Sphingomonas
ASV64760	Bacteria	Bacteroidetes	Bacteroidia	Flavobacteriales	Flavobacteriaceae	Flavobacterium
ASV64889	Bacteria	Bacteroidetes	Bacteroidia	Flavobacteriales	Flavobacteriaceae	Flavobacterium
ASV64904	Bacteria	Proteobacteria	Gammaproteobacteria	Pseudomonadales	Moraxellaceae	Enhydrobacter
ASV64909	Bacteria	Proteobacteria	Gammaproteobacteria	Xanthomonadales	Xanthomonadaceae	Pseudoxanthomonas
ASV65049	Bacteria	Actinobacteria	Actinobacteria	Micrococcales	Microbacteriaceae	Microbacterium
ASV65170	Bacteria	Proteobacteria	Alphaproteobacteria	Sphingomonadales	Sphingomonadaceae	Sphingomonas
ASV65515	Bacteria	Bacteroidetes	Bacteroidia	Flavobacteriales	Flavobacteriaceae	Flavobacterium
ASV65587	Bacteria	Firmicutes	Bacilli	Bacillales	Bacillaceae	Bacillus
ASV65901	Bacteria	Proteobacteria	Alphaproteobacteria	Sphingomonadales	Sphingomonadaceae	Sphingomonas
ASV66272	Bacteria	Firmicutes	Bacilli	Bacillales	Paenibacillaceae	Paenibacillus
ASV66840	Bacteria	Proteobacteria	Alphaproteobacteria	Caulobacterales	Caulobacteraceae	Brevundimonas
ASV67290	Bacteria	Proteobacteria	Alphaproteobacteria	Sphingomonadales	Sphingomonadaceae	Sphingomonas
ASV67308	Bacteria	Proteobacteria	Alphaproteobacteria	Caulobacterales	Caulobacteraceae	Brevundimonas
ASV67340	Bacteria	Proteobacteria	Gammaproteobacteria	Pseudomonadales	Moraxellaceae	Acinetobacter
ASV67426	Bacteria	Actinobacteria	Actinobacteria	Corynebacteriales	Dietziaceae	Dietzia
ASV67583	Bacteria	Proteobacteria	Gammaproteobacteria	Pseudomonadales	Moraxellaceae	Enhydrobacter
ASV67586	Bacteria	Actinobacteria	Actinobacteria	Micrococcales	Microbacteriaceae	Microbacterium
ASV67589	Bacteria	Proteobacteria	Gammaproteobacteria	Pseudomonadales	Moraxellaceae	Enhydrobacter
ASV67590	Bacteria	Proteobacteria	Alphaproteobacteria	Rhizobiales	Rhizobiaceae	Hoeflea
ASV67613	Bacteria	Proteobacteria	Alphaproteobacteria	Rhodobacterales	Rhodobacteraceae	Paracoccus
ASV67688	Bacteria	Bacteroidetes	Bacteroidia	Flavobacteriales	Flavobacteriaceae	Flavobacterium
ASV67877	Bacteria	Proteobacteria	Gammaproteobacteria	Xanthomonadales	Xanthomonadaceae	Pseudoxanthomonas
ASV67888	Bacteria	Proteobacteria	Alphaproteobacteria	Caulobacterales	Caulobacteraceae	Brevundimonas
ASV67897	Bacteria	Bacteroidetes	Bacteroidia	Flavobacteriales	Flavobacteriaceae	Flavobacterium
ASV68056	Bacteria	Proteobacteria	Gammaproteobacteria	Pseudomonadales	Moraxellaceae	Psychrobacter
ASV68254	Bacteria	Firmicutes	Bacilli	Bacillales	Paenibacillaceae	Paenibacillus
ASV68279	Bacteria	Proteobacteria	Gammaproteobacteria	Pseudomonadales	Moraxellaceae	Acinetobacter
ASV68289	Bacteria	Proteobacteria	Alphaproteobacteria	Rhizobiales	Beijerinckiaceae	Methylobacterium
ASV68331	Bacteria	Proteobacteria	Gammaproteobacteria	Xanthomonadales	Xanthomonadaceae	Stenotrophomonas
ASV68340	Bacteria	Bacteroidetes	Bacteroidia	Flavobacteriales	Flavobacteriaceae	Flavobacterium
ASV68536	Bacteria	Bacteroidetes	Bacteroidia	Flavobacteriales	Flavobacteriaceae	Flavobacterium
ASV68682	Bacteria	Proteobacteria	Gammaproteobacteria	Betaproteobacteriales	Burkholderiaceae	Massilia
ASV69241	Bacteria	Proteobacteria	Gammaproteobacteria	Xanthomonadales	Xanthomonadaceae	Stenotrophomonas
ASV69316	Bacteria	Bacteroidetes	Bacteroidia	Flavobacteriales	Flavobacteriaceae	Flavobacterium
ASV69317	Bacteria	Proteobacteria	Alphaproteobacteria	Sphingomonadales	Sphingomonadaceae	Sphingomonas
ASV69574	Bacteria	Proteobacteria	Alphaproteobacteria	Sphingomonadales	Sphingomonadaceae	Sphingomonas
ASV69613	Bacteria	Actinobacteria	Actinobacteria	Micrococcales	Microbacteriaceae	Microbacterium
ASV69681	Bacteria	Firmicutes	Bacilli	Bacillales	Bacillaceae	Bacillus
ASV69735	Bacteria	Proteobacteria	Gammaproteobacteria	Betaproteobacteriales	Burkholderiaceae	Massilia
ASV69740	Bacteria	Proteobacteria	Alphaproteobacteria	Sphingomonadales	Sphingomonadaceae	Sphingomonas
ASV69804	Bacteria	Proteobacteria	Gammaproteobacteria	Pseudomonadales	Pseudomonadaceae	Pseudomonas
ASV70013	Bacteria	Firmicutes	Bacilli	Bacillales	Paenibacillaceae	Paenibacillus
ASV71612	Bacteria	Proteobacteria	Alphaproteobacteria	Rhizobiales	Rhizobiaceae	Hoeflea
ASV71646	Bacteria	Bacteroidetes	Bacteroidia	Flavobacteriales	Flavobacteriaceae	Flavobacterium
ASV71690	Bacteria	Proteobacteria	Gammaproteobacteria	Pseudomonadales	Moraxellaceae	Acinetobacter
ASV71775	Bacteria	Proteobacteria	Gammaproteobacteria	Pseudomonadales	Moraxellaceae	Enhydrobacter
ASV71788	Bacteria	Bacteroidetes	Bacteroidia	Flavobacteriales	Weeksellaceae	Chryseobacterium
ASV71969	Bacteria	Proteobacteria	Alphaproteobacteria	Caulobacterales	Caulobacteraceae	Brevundimonas
ASV71971	Bacteria	Proteobacteria	Gammaproteobacteria	Betaproteobacteriales	Burkholderiaceae	Massilia
ASV71988	Bacteria	Proteobacteria	Alphaproteobacteria	Caulobacterales	Caulobacteraceae	Brevundimonas
ASV72154	Bacteria	Proteobacteria	Gammaproteobacteria	Pseudomonadales	Moraxellaceae	Acinetobacter
ASV72249	Bacteria	Actinobacteria	Actinobacteria	Micrococcales	Micrococcaceae	Kocuria
ASV72337	Bacteria	Bacteroidetes	Bacteroidia	Flavobacteriales	Weeksellaceae	Chryseobacterium
ASV72544	Bacteria	Proteobacteria	Gammaproteobacteria	Betaproteobacteriales	Burkholderiaceae	Massilia
ASV72610	Bacteria	Bacteroidetes	Bacteroidia	Flavobacteriales	Flavobacteriaceae	Flavobacterium
ASV72626	Bacteria	Deinococcus-Thermus	Deinococci	Deinococcales	Deinococcaceae	Deinococcus
ASV72658	Bacteria	Proteobacteria	Alphaproteobacteria	Acetobacterales	Acetobacteraceae	Roseomonas
ASV72705	Bacteria	Bacteroidetes	Bacteroidia	Flavobacteriales	Flavobacteriaceae	Flavobacterium
ASV72776	Bacteria	Firmicutes	Bacilli	Bacillales	Paenibacillaceae	Paenibacillus
ASV72784	Bacteria	Proteobacteria	Alphaproteobacteria	Sphingomonadales	Sphingomonadaceae	Sphingobium
ASV72921	Bacteria	Proteobacteria	Alphaproteobacteria	Sphingomonadales	Sphingomonadaceae	Sphingobium
ASV72936	Bacteria	Proteobacteria	Gammaproteobacteria	Betaproteobacteriales	Burkholderiaceae	Cupriavidus
ASV73159	Bacteria	Firmicutes	Bacilli	Lactobacillales	Streptococcaceae	Streptococcus
ASV73178	Bacteria	Proteobacteria	Gammaproteobacteria	Pseudomonadales	Moraxellaceae	Acinetobacter
ASV73236	Bacteria	Proteobacteria	Alphaproteobacteria	Sphingomonadales	Sphingomonadaceae	Sphingomonas
ASV73410	Bacteria	Proteobacteria	Alphaproteobacteria	Rhizobiales	Beijerinckiaceae	Methylobacterium
ASV73684	Bacteria	Bacteroidetes	Bacteroidia	Flavobacteriales	Flavobacteriaceae	Flavobacterium
ASV73688	Bacteria	Proteobacteria	Gammaproteobacteria	Pseudomonadales	Moraxellaceae	Psychrobacter
ASV74030	Bacteria	Proteobacteria	Alphaproteobacteria	Rhizobiales	Rhizobiaceae	Hoeflea
ASV74162	Bacteria	Proteobacteria	Gammaproteobacteria	Betaproteobacteriales	Burkholderiaceae	Ralstonia
ASV75050	Bacteria	Bacteroidetes	Bacteroidia	Flavobacteriales	Weeksellaceae	Chryseobacterium
ASV75341	Bacteria	Proteobacteria	Gammaproteobacteria	Pseudomonadales	Moraxellaceae	Acinetobacter
ASV76267	Bacteria	Firmicutes	Bacilli	Bacillales	Paenibacillaceae	Paenibacillus
ASV76271	Bacteria	Proteobacteria	Alphaproteobacteria	Sphingomonadales	Sphingomonadaceae	Sphingomonas
ASV76323	Bacteria	Firmicutes	Bacilli	Bacillales	Paenibacillaceae	Paenibacillus
ASV76776	Bacteria	Bacteroidetes	Bacteroidia	Flavobacteriales	Weeksellaceae	Chryseobacterium
ASV76815	Bacteria	Bacteroidetes	Bacteroidia	Sphingobacteriales	Sphingobacteriaceae	Pedobacter
ASV76904	Bacteria	Proteobacteria	Alphaproteobacteria	Rhizobiales	Beijerinckiaceae	Methylobacterium
ASV76992	Bacteria	Firmicutes	Bacilli	Lactobacillales	Streptococcaceae	Streptococcus
ASV77151	Bacteria	Proteobacteria	Alphaproteobacteria	Caulobacterales	Caulobacteraceae	Caulobacter
ASV77194	Bacteria	Proteobacteria	Gammaproteobacteria	Pseudomonadales	Moraxellaceae	Acinetobacter
ASV78014	Bacteria	Proteobacteria	Gammaproteobacteria	Pseudomonadales	Pseudomonadaceae	Pseudomonas
ASV78139	Bacteria	Proteobacteria	Gammaproteobacteria	Pseudomonadales	Moraxellaceae	Psychrobacter
ASV78246	Bacteria	Proteobacteria	Gammaproteobacteria	Xanthomonadales	Xanthomonadaceae	Stenotrophomonas
ASV78248	Bacteria	Actinobacteria	Actinobacteria	Micrococcales	Microbacteriaceae	Microbacterium
ASV78508	Bacteria	Proteobacteria	Alphaproteobacteria	Rhizobiales	Beijerinckiaceae	Methylobacterium
ASV78568	Bacteria	Proteobacteria	Gammaproteobacteria	Pseudomonadales	Pseudomonadaceae	Pseudomonas
ASV78584	Bacteria	Proteobacteria	Gammaproteobacteria	Pseudomonadales	Pseudomonadaceae	Pseudomonas
ASV79722	Bacteria	Proteobacteria	Gammaproteobacteria	Pseudomonadales	Moraxellaceae	Acinetobacter
ASV80268	Bacteria	Firmicutes	Bacilli	Lactobacillales	Streptococcaceae	Streptococcus
ASV80357	Bacteria	Bacteroidetes	Bacteroidia	Flavobacteriales	Weeksellaceae	Chryseobacterium
ASV80565	Bacteria	Proteobacteria	Gammaproteobacteria	Pseudomonadales	Moraxellaceae	Acinetobacter
ASV80567	Bacteria	Proteobacteria	Gammaproteobacteria	Pseudomonadales	Pseudomonadaceae	Pseudomonas
ASV80578	Bacteria	Proteobacteria	Gammaproteobacteria	Betaproteobacteriales	Burkholderiaceae	Delftia
ASV80580	Bacteria	Proteobacteria	Alphaproteobacteria	Rhizobiales	Rhizobiaceae	Hoeflea
ASV80604	Bacteria	Proteobacteria	Alphaproteobacteria	Rhizobiales	Beijerinckiaceae	Methylobacterium
ASV80605	Bacteria	Bacteroidetes	Bacteroidia	Flavobacteriales	Flavobacteriaceae	Flavobacterium
ASV80774	Bacteria	Proteobacteria	Alphaproteobacteria	Caulobacterales	Caulobacteraceae	Brevundimonas
ASV80795	Bacteria	Deinococcus-Thermus	Deinococci	Deinococcales	Deinococcaceae	Deinococcus
ASV81199	Bacteria	Proteobacteria	Alphaproteobacteria	Caulobacterales	Caulobacteraceae	Brevundimonas
ASV81281	Bacteria	Proteobacteria	Gammaproteobacteria	Pseudomonadales	Moraxellaceae	Enhydrobacter
ASV81671	Bacteria	Proteobacteria	Gammaproteobacteria	Betaproteobacteriales	Burkholderiaceae	Massilia
ASV81819	Bacteria	Firmicutes	Bacilli	Lactobacillales	Streptococcaceae	Streptococcus
ASV82139	Bacteria	Bacteroidetes	Bacteroidia	Flavobacteriales	Flavobacteriaceae	Flavobacterium
ASV82536	Bacteria	Proteobacteria	Alphaproteobacteria	Acetobacterales	Acetobacteraceae	Roseomonas
ASV82928	Bacteria	Proteobacteria	Gammaproteobacteria	Betaproteobacteriales	Burkholderiaceae	Aquabacterium
ASV83533	Bacteria	Proteobacteria	Alphaproteobacteria	Rhodobacterales	Rhodobacteraceae	Paracoccus
ASV83616	Bacteria	Proteobacteria	Gammaproteobacteria	Pseudomonadales	Moraxellaceae	Acinetobacter
ASV83692	Bacteria	Proteobacteria	Alphaproteobacteria	Rhodobacterales	Rhodobacteraceae	Paracoccus
ASV84100	Bacteria	Bacteroidetes	Bacteroidia	Flavobacteriales	Flavobacteriaceae	Flavobacterium
ASV84167	Bacteria	Proteobacteria	Alphaproteobacteria	Rhizobiales	Beijerinckiaceae	Methylobacterium
ASV84339	Bacteria	Proteobacteria	Alphaproteobacteria	Caulobacterales	Caulobacteraceae	Brevundimonas
ASV84395	Bacteria	Proteobacteria	Alphaproteobacteria	Sphingomonadales	Sphingomonadaceae	Sphingomonas
ASV84432	Bacteria	Bacteroidetes	Bacteroidia	Flavobacteriales	Weeksellaceae	Chryseobacterium
ASV84440	Bacteria	Proteobacteria	Gammaproteobacteria	Betaproteobacteriales	Burkholderiaceae	Oxalobacter
ASV84563	Bacteria	Proteobacteria	Alphaproteobacteria	Rhodobacterales	Rhodobacteraceae	Paracoccus
ASV84633	Bacteria	Firmicutes	Bacilli	Lactobacillales	Streptococcaceae	Streptococcus
ASV84679	Bacteria	Proteobacteria	Gammaproteobacteria	Pseudomonadales	Moraxellaceae	Psychrobacter
ASV84733	Bacteria	Proteobacteria	Alphaproteobacteria	Sphingomonadales	Sphingomonadaceae	Sphingomonas
ASV84734	Bacteria	Proteobacteria	Alphaproteobacteria	Sphingomonadales	Sphingomonadaceae	Sphingomonas
ASV84743	Bacteria	Firmicutes	Bacilli	Bacillales	Bacillaceae	Bacillus
ASV84755	Bacteria	Proteobacteria	Gammaproteobacteria	Pseudomonadales	Moraxellaceae	Acinetobacter
ASV84937	Bacteria	Firmicutes	Bacilli	Bacillales	Bacillaceae	Bacillus
ASV85027	Bacteria	Proteobacteria	Alphaproteobacteria	Rhizobiales	Rhizobiaceae	Mesorhizobium
ASV85059	Bacteria	Proteobacteria	Alphaproteobacteria	Sphingomonadales	Sphingomonadaceae	Sphingomonas
ASV85065	Bacteria	Proteobacteria	Alphaproteobacteria	Sphingomonadales	Sphingomonadaceae	Sphingomonas
ASV85072	Bacteria	Firmicutes	Bacilli	Lactobacillales	Streptococcaceae	Streptococcus
ASV85120	Bacteria	Proteobacteria	Gammaproteobacteria	Pseudomonadales	Pseudomonadaceae	Pseudomonas
ASV85181	Bacteria	Proteobacteria	Alphaproteobacteria	Rhizobiales	Rhizobiaceae	Mesorhizobium
ASV85216	Bacteria	Proteobacteria	Alphaproteobacteria	Caulobacterales	Caulobacteraceae	Brevundimonas
ASV85218	Bacteria	Firmicutes	Bacilli	Lactobacillales	Streptococcaceae	Streptococcus
ASV85229	Bacteria	Proteobacteria	Gammaproteobacteria	Pseudomonadales	Pseudomonadaceae	Pseudomonas
ASV85239	Bacteria	Firmicutes	Bacilli	Lactobacillales	Streptococcaceae	Streptococcus
ASV85268	Bacteria	Actinobacteria	Actinobacteria	Micrococcales	Micrococcaceae	Micrococcus
ASV85325	Bacteria	Proteobacteria	Gammaproteobacteria	Betaproteobacteriales	Burkholderiaceae	Massilia
ASV85379	Bacteria	Proteobacteria	Gammaproteobacteria	Betaproteobacteriales	Burkholderiaceae	Delftia
ASV85383	Bacteria	Proteobacteria	Gammaproteobacteria	Pseudomonadales	Moraxellaceae	Psychrobacter
ASV85409	Bacteria	Bacteroidetes	Bacteroidia	Flavobacteriales	Flavobacteriaceae	Flavobacterium
ASV85499	Bacteria	Proteobacteria	Gammaproteobacteria	Pseudomonadales	Pseudomonadaceae	Pseudomonas
ASV85503	Bacteria	Proteobacteria	Alphaproteobacteria	Rhodobacterales	Rhodobacteraceae	Paracoccus
ASV85528	Bacteria	Proteobacteria	Alphaproteobacteria	Sphingomonadales	Sphingomonadaceae	Sphingomonas
ASV85540	Bacteria	Firmicutes	Bacilli	Lactobacillales	Streptococcaceae	Streptococcus
ASV85566	Bacteria	Bacteroidetes	Bacteroidia	Flavobacteriales	Weeksellaceae	Chryseobacterium
ASV85592	Bacteria	Proteobacteria	Gammaproteobacteria	Pseudomonadales	Moraxellaceae	Enhydrobacter
ASV85599	Bacteria	Proteobacteria	Gammaproteobacteria	Pseudomonadales	Moraxellaceae	Enhydrobacter
ASV85622	Bacteria	Proteobacteria	Alphaproteobacteria	Caulobacterales	Caulobacteraceae	Caulobacter
ASV85703	Bacteria	Bacteroidetes	Bacteroidia	Flavobacteriales	Weeksellaceae	Chryseobacterium
ASV85709	Bacteria	Proteobacteria	Gammaproteobacteria	Xanthomonadales	Xanthomonadaceae	Stenotrophomonas
ASV85726	Bacteria	Firmicutes	Bacilli	Lactobacillales	Streptococcaceae	Streptococcus
ASV85762	Bacteria	Proteobacteria	Gammaproteobacteria	Xanthomonadales	Xanthomonadaceae	Stenotrophomonas
ASV85770	Bacteria	Firmicutes	Bacilli	Bacillales	Paenibacillaceae	Paenibacillus
ASV85774	Bacteria	Proteobacteria	Alphaproteobacteria	Sphingomonadales	Sphingomonadaceae	Sphingomonas
ASV85782	Bacteria	Proteobacteria	Gammaproteobacteria	Xanthomonadales	Xanthomonadaceae	Stenotrophomonas
ASV85790	Bacteria	Proteobacteria	Alphaproteobacteria	Sphingomonadales	Sphingomonadaceae	Sphingomonas
ASV85797	Bacteria	Proteobacteria	Gammaproteobacteria	Betaproteobacteriales	Burkholderiaceae	Ralstonia
ASV85799	Bacteria	Proteobacteria	Alphaproteobacteria	Sphingomonadales	Sphingomonadaceae	Sphingomonas
ASV85804	Bacteria	Proteobacteria	Gammaproteobacteria	Pseudomonadales	Moraxellaceae	Acinetobacter
ASV85973	Bacteria	Proteobacteria	Alphaproteobacteria	Sphingomonadales	Sphingomonadaceae	Sphingomonas
ASV85983	Bacteria	Proteobacteria	Gammaproteobacteria	Pseudomonadales	Pseudomonadaceae	Pseudomonas
ASV86024	Bacteria	Firmicutes	Bacilli	Bacillales	Bacillaceae	Bacillus
ASV86032	Bacteria	Proteobacteria	Gammaproteobacteria	Pseudomonadales	Moraxellaceae	Psychrobacter
ASV86044	Bacteria	Bacteroidetes	Bacteroidia	Flavobacteriales	Flavobacteriaceae	Flavobacterium
ASV86046	Bacteria	Proteobacteria	Gammaproteobacteria	Pseudomonadales	Pseudomonadaceae	Pseudomonas
ASV86063	Bacteria	Firmicutes	Bacilli	Lactobacillales	Streptococcaceae	Streptococcus
ASV86150	Bacteria	Proteobacteria	Alphaproteobacteria	Caulobacterales	Caulobacteraceae	Brevundimonas
ASV86178	Bacteria	Proteobacteria	Gammaproteobacteria	Pseudomonadales	Moraxellaceae	Psychrobacter
ASV86195	Bacteria	Proteobacteria	Gammaproteobacteria	Pseudomonadales	Pseudomonadaceae	Pseudomonas
ASV86200	Bacteria	Proteobacteria	Alphaproteobacteria	Caulobacterales	Caulobacteraceae	Caulobacter
ASV86206	Bacteria	Proteobacteria	Gammaproteobacteria	Pseudomonadales	Moraxellaceae	Psychrobacter
ASV86243	Bacteria	Proteobacteria	Alphaproteobacteria	Caulobacterales	Caulobacteraceae	Brevundimonas
ASV86247	Bacteria	Proteobacteria	Gammaproteobacteria	Betaproteobacteriales	Burkholderiaceae	Massilia
ASV86274	Bacteria	Proteobacteria	Gammaproteobacteria	Betaproteobacteriales	Burkholderiaceae	Oxalobacter
ASV86348	Bacteria	Proteobacteria	Gammaproteobacteria	Betaproteobacteriales	Burkholderiaceae	Oxalobacter
ASV86361	Bacteria	Proteobacteria	Alphaproteobacteria	Rhodobacterales	Rhodobacteraceae	Paracoccus
ASV86405	Bacteria	Proteobacteria	Gammaproteobacteria	Pseudomonadales	Pseudomonadaceae	Pseudomonas
ASV86413	Bacteria	Proteobacteria	Gammaproteobacteria	Betaproteobacteriales	Burkholderiaceae	Aquabacterium
ASV86426	Bacteria	Bacteroidetes	Bacteroidia	Flavobacteriales	Flavobacteriaceae	Flavobacterium
ASV86468	Bacteria	Firmicutes	Bacilli	Lactobacillales	Streptococcaceae	Streptococcus
ASV86479	Bacteria	Proteobacteria	Gammaproteobacteria	Xanthomonadales	Xanthomonadaceae	Stenotrophomonas
ASV86487	Bacteria	Proteobacteria	Gammaproteobacteria	Pseudomonadales	Pseudomonadaceae	Pseudomonas
ASV86577	Bacteria	Proteobacteria	Alphaproteobacteria	Sphingomonadales	Sphingomonadaceae	Novosphingobium
ASV86625	Bacteria	Proteobacteria	Alphaproteobacteria	Rhizobiales	Beijerinckiaceae	Methylobacterium
ASV86677	Bacteria	Proteobacteria	Alphaproteobacteria	Sphingomonadales	Sphingomonadaceae	Sphingobium
ASV86693	Bacteria	Proteobacteria	Gammaproteobacteria	Pseudomonadales	Pseudomonadaceae	Pseudomonas
ASV86741	Bacteria	Proteobacteria	Gammaproteobacteria	Betaproteobacteriales	Burkholderiaceae	Massilia
ASV86913	Bacteria	Proteobacteria	Gammaproteobacteria	Pseudomonadales	Moraxellaceae	Acinetobacter
ASV86975	Bacteria	Proteobacteria	Gammaproteobacteria	Xanthomonadales	Xanthomonadaceae	Stenotrophomonas
ASV87026	Bacteria	Bacteroidetes	Bacteroidia	Sphingobacteriales	Sphingobacteriaceae	Pedobacter
ASV87119	Bacteria	Firmicutes	Bacilli	Lactobacillales	Streptococcaceae	Streptococcus
ASV87122	Bacteria	Proteobacteria	Gammaproteobacteria	Pseudomonadales	Moraxellaceae	Enhydrobacter
ASV87216	Bacteria	Proteobacteria	Alphaproteobacteria	Rhizobiales	Devosiaceae	Devosia
ASV87227	Bacteria	Proteobacteria	Gammaproteobacteria	Pseudomonadales	Pseudomonadaceae	Pseudomonas
ASV87313	Bacteria	Proteobacteria	Alphaproteobacteria	Sphingomonadales	Sphingomonadaceae	Sphingomonas
ASV87348	Bacteria	Proteobacteria	Alphaproteobacteria	Sphingomonadales	Sphingomonadaceae	Sphingomonas
ASV87349	Bacteria	Proteobacteria	Alphaproteobacteria	Acetobacterales	Acetobacteraceae	Roseomonas
ASV87375	Bacteria	Proteobacteria	Gammaproteobacteria	Pseudomonadales	Moraxellaceae	Psychrobacter
ASV87512	Bacteria	Proteobacteria	Alphaproteobacteria	Acetobacterales	Acetobacteraceae	Roseomonas
ASV87541	Bacteria	Proteobacteria	Gammaproteobacteria	Pseudomonadales	Moraxellaceae	Psychrobacter
ASV87543	Bacteria	Proteobacteria	Gammaproteobacteria	Pseudomonadales	Moraxellaceae	Acinetobacter
ASV87602	Bacteria	Bacteroidetes	Bacteroidia	Flavobacteriales	Weeksellaceae	Chryseobacterium
ASV87646	Bacteria	Proteobacteria	Gammaproteobacteria	Pseudomonadales	Moraxellaceae	Acinetobacter
ASV87670	Bacteria	Proteobacteria	Alphaproteobacteria	Rhizobiales	Rhizobiaceae	Mesorhizobium
ASV87758	Bacteria	Proteobacteria	Gammaproteobacteria	Pseudomonadales	Pseudomonadaceae	Pseudomonas
ASV87813	Bacteria	Proteobacteria	Alphaproteobacteria	Rhizobiales	Beijerinckiaceae	Methylobacterium
ASV87839	Bacteria	Proteobacteria	Alphaproteobacteria	Caulobacterales	Caulobacteraceae	Brevundimonas
ASV87859	Bacteria	Bacteroidetes	Bacteroidia	Flavobacteriales	Flavobacteriaceae	Flavobacterium
ASV87875	Bacteria	Proteobacteria	Alphaproteobacteria	Sphingomonadales	Sphingomonadaceae	Sphingobium
ASV87882	Bacteria	Proteobacteria	Alphaproteobacteria	Caulobacterales	Caulobacteraceae	Caulobacter
ASV87922	Bacteria	Proteobacteria	Alphaproteobacteria	Sphingomonadales	Sphingomonadaceae	Sphingomonas
ASV87964	Bacteria	Proteobacteria	Gammaproteobacteria	Pseudomonadales	Pseudomonadaceae	Pseudomonas
ASV88081	Bacteria	Bacteroidetes	Bacteroidia	Sphingobacteriales	Sphingobacteriaceae	Pedobacter
ASV88086	Bacteria	Proteobacteria	Gammaproteobacteria	Xanthomonadales	Xanthomonadaceae	Stenotrophomonas
ASV88133	Bacteria	Firmicutes	Bacilli	Lactobacillales	Streptococcaceae	Streptococcus
ASV88140	Bacteria	Proteobacteria	Gammaproteobacteria	Betaproteobacteriales	Burkholderiaceae	Ralstonia
ASV88173	Bacteria	Proteobacteria	Gammaproteobacteria	Pseudomonadales	Moraxellaceae	Acinetobacter
ASV88307	Bacteria	Proteobacteria	Gammaproteobacteria	Betaproteobacteriales	Burkholderiaceae	Massilia
ASV88359	Bacteria	Proteobacteria	Gammaproteobacteria	Xanthomonadales	Xanthomonadaceae	Stenotrophomonas
ASV88407	Bacteria	Proteobacteria	Alphaproteobacteria	Sphingomonadales	Sphingomonadaceae	Sphingobium
ASV88412	Bacteria	Actinobacteria	Actinobacteria	Micrococcales	Micrococcaceae	Micrococcus
ASV88415	Bacteria	Proteobacteria	Alphaproteobacteria	Rhizobiales	Beijerinckiaceae	Methylobacterium
ASV88485	Bacteria	Bacteroidetes	Bacteroidia	Sphingobacteriales	Sphingobacteriaceae	Pedobacter
ASV88688	Bacteria	Proteobacteria	Gammaproteobacteria	Pseudomonadales	Moraxellaceae	Acinetobacter
ASV88702	Bacteria	Proteobacteria	Alphaproteobacteria	Sphingomonadales	Sphingomonadaceae	Novosphingobium
ASV88749	Bacteria	Proteobacteria	Alphaproteobacteria	Sphingomonadales	Sphingomonadaceae	Sphingomonas
ASV88761	Bacteria	Proteobacteria	Gammaproteobacteria	Pseudomonadales	Pseudomonadaceae	Pseudomonas
ASV88766	Bacteria	Proteobacteria	Gammaproteobacteria	Betaproteobacteriales	Burkholderiaceae	Massilia
ASV88782	Bacteria	Actinobacteria	Actinobacteria	Micrococcales	Micrococcaceae	Micrococcus
ASV88804	Bacteria	Bacteroidetes	Bacteroidia	Flavobacteriales	Flavobacteriaceae	Flavobacterium
ASV88867	Bacteria	Proteobacteria	Alphaproteobacteria	Acetobacterales	Acetobacteraceae	Roseomonas
ASV88878	Bacteria	Bacteroidetes	Bacteroidia	Flavobacteriales	Weeksellaceae	Chryseobacterium
ASV88962	Bacteria	Proteobacteria	Gammaproteobacteria	Pseudomonadales	Moraxellaceae	Acinetobacter
ASV88963	Bacteria	Proteobacteria	Alphaproteobacteria	Sphingomonadales	Sphingomonadaceae	Sphingomonas
ASV89021	Bacteria	Proteobacteria	Alphaproteobacteria	Caulobacterales	Caulobacteraceae	Caulobacter
ASV89057	Bacteria	Proteobacteria	Alphaproteobacteria	Sphingomonadales	Sphingomonadaceae	Sphingobium
ASV89156	Bacteria	Proteobacteria	Alphaproteobacteria	Caulobacterales	Caulobacteraceae	Brevundimonas
ASV89195	Bacteria	Proteobacteria	Alphaproteobacteria	Sphingomonadales	Sphingomonadaceae	Sphingomonas
ASV89275	Bacteria	Firmicutes	Bacilli	Bacillales	Bacillaceae	Bacillus
ASV89280	Bacteria	Proteobacteria	Gammaproteobacteria	Pseudomonadales	Moraxellaceae	Acinetobacter
ASV89284	Bacteria	Proteobacteria	Alphaproteobacteria	Acetobacterales	Acetobacteraceae	Roseomonas
ASV89379	Bacteria	Firmicutes	Bacilli	Bacillales	Paenibacillaceae	Paenibacillus
ASV89538	Bacteria	Proteobacteria	Gammaproteobacteria	Pseudomonadales	Moraxellaceae	Acinetobacter
ASV89569	Bacteria	Proteobacteria	Alphaproteobacteria	Caulobacterales	Caulobacteraceae	Brevundimonas
ASV89591	Bacteria	Proteobacteria	Alphaproteobacteria	Rhizobiales	Beijerinckiaceae	Methylobacterium
ASV89611	Bacteria	Bacteroidetes	Bacteroidia	Flavobacteriales	Flavobacteriaceae	Flavobacterium
ASV89615	Bacteria	Proteobacteria	Gammaproteobacteria	Pseudomonadales	Moraxellaceae	Psychrobacter
ASV89634	Bacteria	Bacteroidetes	Bacteroidia	Flavobacteriales	Flavobacteriaceae	Flavobacterium
ASV89646	Bacteria	Actinobacteria	Actinobacteria	Micrococcales	Micrococcaceae	Micrococcus
ASV89687	Bacteria	Deinococcus-Thermus	Deinococci	Deinococcales	Deinococcaceae	Deinococcus
ASV89694	Bacteria	Proteobacteria	Alphaproteobacteria	Rhizobiales	Beijerinckiaceae	Methylobacterium
ASV89733	Bacteria	Firmicutes	Bacilli	Bacillales	Paenibacillaceae	Paenibacillus
ASV89869	Bacteria	Bacteroidetes	Bacteroidia	Sphingobacteriales	Sphingobacteriaceae	Pedobacter
ASV89961	Bacteria	Bacteroidetes	Bacteroidia	Flavobacteriales	Weeksellaceae	Chryseobacterium
ASV90114	Bacteria	Firmicutes	Bacilli	Bacillales	Bacillaceae	Bacillus
ASV90179	Bacteria	Bacteroidetes	Bacteroidia	Flavobacteriales	Flavobacteriaceae	Flavobacterium
ASV90232	Bacteria	Bacteroidetes	Bacteroidia	Sphingobacteriales	Sphingobacteriaceae	Pedobacter
ASV90249	Bacteria	Proteobacteria	Alphaproteobacteria	Sphingomonadales	Sphingomonadaceae	Sphingomonas
ASV90264	Bacteria	Proteobacteria	Alphaproteobacteria	Sphingomonadales	Sphingomonadaceae	Sphingomonas
ASV90344	Bacteria	Proteobacteria	Alphaproteobacteria	Sphingomonadales	Sphingomonadaceae	Sphingomonas
ASV90362	Bacteria	Proteobacteria	Gammaproteobacteria	Pseudomonadales	Pseudomonadaceae	Pseudomonas
ASV90385	Bacteria	Bacteroidetes	Bacteroidia	Flavobacteriales	Weeksellaceae	Chryseobacterium
ASV90417	Bacteria	Proteobacteria	Alphaproteobacteria	Sphingomonadales	Sphingomonadaceae	Sphingomonas
ASV90570	Bacteria	Deinococcus-Thermus	Deinococci	Deinococcales	Deinococcaceae	Deinococcus
ASV90645	Bacteria	Proteobacteria	Gammaproteobacteria	Xanthomonadales	Xanthomonadaceae	Stenotrophomonas
ASV90660	Bacteria	Proteobacteria	Alphaproteobacteria	Sphingomonadales	Sphingomonadaceae	Sphingomonas
ASV90679	Bacteria	Proteobacteria	Alphaproteobacteria	Rhizobiales	Beijerinckiaceae	Methylobacterium
ASV90779	Bacteria	Proteobacteria	Alphaproteobacteria	Sphingomonadales	Sphingomonadaceae	Sphingomonas
ASV90781	Bacteria	Proteobacteria	Gammaproteobacteria	Betaproteobacteriales	Burkholderiaceae	Cupriavidus
ASV90797	Bacteria	Proteobacteria	Alphaproteobacteria	Rhodobacterales	Rhodobacteraceae	Paracoccus
ASV90846	Bacteria	Proteobacteria	Alphaproteobacteria	Sphingomonadales	Sphingomonadaceae	Sphingomonas
ASV90850	Bacteria	Bacteroidetes	Bacteroidia	Flavobacteriales	Flavobacteriaceae	Flavobacterium
ASV91003	Bacteria	Bacteroidetes	Bacteroidia	Flavobacteriales	Flavobacteriaceae	Flavobacterium
ASV91016	Bacteria	Proteobacteria	Alphaproteobacteria	Rhizobiales	Rhizobiaceae	Hoeflea
ASV91037	Bacteria	Proteobacteria	Alphaproteobacteria	Sphingomonadales	Sphingomonadaceae	Sphingomonas
ASV91074	Bacteria	Bacteroidetes	Bacteroidia	Flavobacteriales	Weeksellaceae	Chryseobacterium
ASV91139	Bacteria	Actinobacteria	Actinobacteria	Micrococcales	Microbacteriaceae	Microbacterium
ASV91211	Bacteria	Proteobacteria	Gammaproteobacteria	Pseudomonadales	Moraxellaceae	Acinetobacter
ASV91440	Bacteria	Proteobacteria	Alphaproteobacteria	Sphingomonadales	Sphingomonadaceae	Sphingomonas
ASV91491	Bacteria	Actinobacteria	Actinobacteria	Micrococcales	Micrococcaceae	Micrococcus
ASV91633	Bacteria	Proteobacteria	Alphaproteobacteria	Sphingomonadales	Sphingomonadaceae	Sphingomonas
ASV91752	Bacteria	Bacteroidetes	Bacteroidia	Flavobacteriales	Weeksellaceae	Chryseobacterium
ASV91765	Bacteria	Deinococcus-Thermus	Deinococci	Deinococcales	Deinococcaceae	Deinococcus
ASV91800	Bacteria	Actinobacteria	Actinobacteria	Micrococcales	Micrococcaceae	Micrococcus
ASV91923	Bacteria	Actinobacteria	Actinobacteria	Corynebacteriales	Dietziaceae	Dietzia
ASV91986	Bacteria	Actinobacteria	Actinobacteria	Micrococcales	Micrococcaceae	Kocuria
ASV92164	Bacteria	Proteobacteria	Alphaproteobacteria	Rhizobiales	Rhizobiaceae	Hoeflea
ASV92188	Bacteria	Proteobacteria	Gammaproteobacteria	Pseudomonadales	Moraxellaceae	Psychrobacter
ASV92201	Bacteria	Proteobacteria	Alphaproteobacteria	Sphingomonadales	Sphingomonadaceae	Sphingomonas
ASV92205	Bacteria	Bacteroidetes	Bacteroidia	Flavobacteriales	Flavobacteriaceae	Flavobacterium
ASV92254	Bacteria	Bacteroidetes	Bacteroidia	Flavobacteriales	Weeksellaceae	Chryseobacterium
ASV92333	Bacteria	Actinobacteria	Thermoleophilia	Solirubrobacterales	Solirubrobacteraceae	Patulibacter
ASV92339	Bacteria	Bacteroidetes	Bacteroidia	Flavobacteriales	Flavobacteriaceae	Flavobacterium
ASV92376	Bacteria	Proteobacteria	Gammaproteobacteria	Pseudomonadales	Moraxellaceae	Acinetobacter
ASV92446	Bacteria	Firmicutes	Bacilli	Bacillales	Paenibacillaceae	Paenibacillus
ASV92471	Bacteria	Proteobacteria	Alphaproteobacteria	Rhizobiales	Beijerinckiaceae	Methylobacterium
ASV92484	Bacteria	Proteobacteria	Gammaproteobacteria	Xanthomonadales	Xanthomonadaceae	Pseudoxanthomonas
ASV92561	Bacteria	Bacteroidetes	Bacteroidia	Flavobacteriales	Weeksellaceae	Chryseobacterium
ASV92570	Bacteria	Deinococcus-Thermus	Deinococci	Deinococcales	Deinococcaceae	Deinococcus
ASV92574	Bacteria	Bacteroidetes	Bacteroidia	Flavobacteriales	Flavobacteriaceae	Flavobacterium
ASV92676	Bacteria	Proteobacteria	Alphaproteobacteria	Acetobacterales	Acetobacteraceae	Roseomonas
ASV93108	Bacteria	Proteobacteria	Gammaproteobacteria	Betaproteobacteriales	Burkholderiaceae	Ralstonia
ASV93248	Bacteria	Bacteroidetes	Bacteroidia	Flavobacteriales	Flavobacteriaceae	Flavobacterium
ASV93320	Bacteria	Proteobacteria	Alphaproteobacteria	Caulobacterales	Caulobacteraceae	Brevundimonas
ASV93332	Bacteria	Proteobacteria	Alphaproteobacteria	Caulobacterales	Caulobacteraceae	Brevundimonas
ASV93342	Bacteria	Proteobacteria	Alphaproteobacteria	Rhizobiales	Beijerinckiaceae	Methylobacterium
ASV93345	Bacteria	Proteobacteria	Gammaproteobacteria	Betaproteobacteriales	Burkholderiaceae	Ralstonia
ASV93349	Bacteria	Bacteroidetes	Bacteroidia	Flavobacteriales	Flavobacteriaceae	Flavobacterium
ASV93352	Bacteria	Proteobacteria	Gammaproteobacteria	Xanthomonadales	Xanthomonadaceae	Pseudoxanthomonas
ASV93355	Bacteria	Proteobacteria	Alphaproteobacteria	Caulobacterales	Caulobacteraceae	Brevundimonas
ASV93360	Bacteria	Proteobacteria	Alphaproteobacteria	Caulobacterales	Caulobacteraceae	Caulobacter
ASV93509	Bacteria	Bacteroidetes	Bacteroidia	Flavobacteriales	Flavobacteriaceae	Flavobacterium
ASV93582	Bacteria	Proteobacteria	Gammaproteobacteria	Xanthomonadales	Xanthomonadaceae	Stenotrophomonas
ASV93617	Bacteria	Proteobacteria	Alphaproteobacteria	Caulobacterales	Caulobacteraceae	Brevundimonas

## Sheet: Supplementary File S2
Blast results and the taxonomy for the 254 ASVs of the enteric core gut bacteriome of coral reef fishes
ASV	ID_blast	Identity	Source	Host	Title	Environment	Tissue	Host_clade	Phylum	Class	Order	Family	Genus
ASV34	MT197260.1	100.0	NA	NA	Antibiotics affect gut microbiota communication and functions in early life	animal_associated	Gut	Human	Actinobacteria	Actinobacteria	Propionibacteriales	Propionibacteriaceae	Cutibacterium
ASV413	MK424025.1	100.0	diabetic chronic wound	Homo sapiens	NA	animal_associated	Skin	Human	Actinobacteria	Actinobacteria	Propionibacteriales	Propionibacteriaceae	Cutibacterium
ASV1152	EU236327.1	97.31200000000001	13 m depth in the Pacific Ocean	Haliclona cf. Gellius sp. (marine sponge)	Biological characterisation of Haliclona (?gellius) sp.: sponge and associated microorganisms	animal_associated	NA	Marine invertebrates	Proteobacteria	Alphaproteobacteria	Tistrellales	Geminicoccaceae	NA
ASV1256	KM051587.1	100.0	North Pond borehole 395A, 173 mbsf	NA	Detection of Lithoautotrophic Species and Their Genes in Microbial Biofilms Within Basaltic Crust Borehole 395A	environmental_associated	NA	NA	Proteobacteria	Alphaproteobacteria	Rhizobiales	Hyphomicrobiaceae	Filomicrobium
ASV193	MG002320.1	100.0	subsurface seawater	NA	Bacterial community structure and functional diversity in subsurface seawater from the western coastal ecosystem of Arabian Sea, India	environmental_associated	NA	NA	Proteobacteria	Alphaproteobacteria	Rhizobiales	Hyphomicrobiaceae	Filomicrobium
ASV3577	MH091191.1	100.0	mangrove sediments	NA	Diversity and dynamics of microbial community structure in different mangrove, marine and freshwater sediments during anaerobic debromination of PBDEs	environmental_associated	NA	NA	Proteobacteria	Alphaproteobacteria	Rhizobiales	Hyphomicrobiaceae	Filomicrobium
ASV1126	KU578746.1	99.73100000000001	ocean water	NA	Temporal analysis of bacterial community structure in the north eastern gulf of Mexico	environmental_associated	NA	NA	Proteobacteria	Alphaproteobacteria	Parvibaculales	PS1_clade	NA
ASV396	KU578746.1	99.73100000000001	ocean water	NA	Temporal analysis of bacterial community structure in the north eastern gulf of Mexico	environmental_associated	NA	NA	Proteobacteria	Alphaproteobacteria	Parvibaculales	PS1_clade	NA
ASV263	KU353766.1	100.0	NA	Galaxea fascicularis	Cultured and cultured-independent bacteria in mucus and tissue of galaxea fascicularis	animal_associated	NA	Corals	Proteobacteria	Alphaproteobacteria	Rhizobiales	Rhizobiaceae	Pseudahrensia
ASV3196	KP098994.1	98.118	denitrification bioreactor	NA	The microbiome of methanol-utilizing denitrification systems contains new bacterial groups	bioreactor	NA	NA	Proteobacteria	Alphaproteobacteria	Rhizobiales	Rhizobiaceae	NA
ASV411	JF261920.1	100.0	biofilm glass	NA	Effect of substrate type on bacterial community composition in biofilms from the Great Barrier Reef	environmental_associated	NA	NA	Proteobacteria	Alphaproteobacteria	Rhizobiales	Rhizobiaceae	NA
ASV4258	GU451448.1	99.462	macroalgal surface	NA	Epibacterial community patterns on marine macroalgae are host-specific but temporally variable	plant_associated	NA	NA	Proteobacteria	Alphaproteobacteria	Rhizobiales	Rhizobiaceae	Pseudahrensia
ASV754	HQ601710.1	99.73100000000001	biofilm, glass, aquaria experiment pH 7.63, temp 23C	NA	Effects of ocean acidification on microbial community composition of, and oxygen fluxes through, biofilms from the Great Barrier Reef	environmental_associated	NA	NA	Proteobacteria	Alphaproteobacteria	Rhizobiales	Rhizobiaceae	NA
ASV757	KP639158.1	100.0	seawater	NA	Ahrensia marina sp. nov., a novel dimethylsulfoniopropionate-cleavage bacterium isolated from seawater and emended descriptions of the genus Ahrensia and Ahrensia kielensis	environmental_associated	NA	NA	Proteobacteria	Alphaproteobacteria	Rhizobiales	Rhizobiaceae	Ahrensia
ASV10	MT176162.1	100.0	Cultivars Cylinders	NA	Isolation and Identification of bacteria and their QS screening	bioreactor	NA	NA	Proteobacteria	Alphaproteobacteria	Rhodobacterales	Rhodobacteraceae	Ruegeria
ASV179	MF594185.1	100.0	NA	NA	Composition of Cultivable Aerobic Bacteria on Steel Structures	environmental_associated	NA	NA	Proteobacteria	Alphaproteobacteria	Rhodobacterales	Rhodobacteraceae	Ruegeria
ASV242	MK589139.1	100.0	gut microbiome of Litopenaeus vannamei	NA	Effect of Streptomyces probiotics on the intestinal microbiota of Litopenaeus vannamei challenged with Vibrio parahaemolyticus	animal_associated	Gut	Marine invertebrates	Proteobacteria	Alphaproteobacteria	Rhodobacterales	Rhodobacteraceae	NA
ASV4238	KF185646.1	98.118	Northern Adriatic Sea: Gulf of Trieste, coastal seawater sample 10m depth	NA	Seasonal variation of particle-associated and free-living prokaryotic communities in the North Adriatic Sea	environmental_associated	NA	NA	Proteobacteria	Alphaproteobacteria	Rhodobacterales	Rhodobacteraceae	NA
ASV558	GU118277.1	100.0	NA	Diploria strigosa (coral)	Threatened corals provide underexplored microbial habitats	animal_associated	NA	Corals	Proteobacteria	Alphaproteobacteria	Rhodobacterales	Rhodobacteraceae	NA
ASV659	MT210857.1	100.0	NA	NA	Rapid screening of marine bacterial symbionts using MALDI-TOF MS	animal_associated	NA	NA	Proteobacteria	Alphaproteobacteria	Rhodobacterales	Rhodobacteraceae	Ruegeria
ASV868	HM591430.1	100.0	pretreatment systems for seawater reverse osmosis process	NA	Change in microbial community structure of seawater by microfiltration and sand filter systems	environmental_associated	NA	NA	Proteobacteria	Alphaproteobacteria	Rhodobacterales	Rhodobacteraceae	NA
ASV999	JQ179144.1	100.0	crustose coralline algae	NA	Ocean acidification reduces induction of coral settlement by crustose coralline algae	plant_associated	NA	NA	Proteobacteria	Alphaproteobacteria	Rhodobacterales	Rhodobacteraceae	Actibacterium
ASV171	KT318671.1	100.0	ocean water	NA	Responses in bacterioplankton production and community structure after exposure to oil and dispersant in the northeastern Gulf of Mexico	environmental_associated	NA	NA	Proteobacteria	Alphaproteobacteria	Puniceispirillales	SAR116_clade	NA
ASV271	MK493531.1	100.0	algal culture	Vitrella brassicaformis CCMP 3346	The Bacterial Diversity in the Phycosphere of Cultured Microalgae from the CASH Lineages Chromerida, Cryptophyta, Bacillariophytha, Dinophyta and Haptophyta	plant_associated	NA	NA	Proteobacteria	Alphaproteobacteria	Rhizobiales	Stappiaceae	Labrenzia
ASV55	CP048401.1	100.0	NA	piglet	Data of de novo genome assembly of the Listeria monocytogenes strain of zoonotic origin	animal_associated	Gut	Terrestrial vertebrate	Firmicutes	Bacilli	Bacillales	Listeriaceae	Listeria
ASV329	MT214255.1	100.0	NA	NA	Microbial aerosol characteristics in different locations	environmental_associated	NA	NA	Firmicutes	Bacilli	Bacillales	Staphylococcaceae	Staphylococcus
ASV4342	MT192375.1	100.0	air	NA	Quantitative and qualitative assessment of bacterial fluxes among soil, plant phyllosphere and near-surface atmosphere	environmental_associated	NA	NA	Firmicutes	Bacilli	Bacillales	Staphylococcaceae	Staphylococcus
ASV869	MT214175.1	100.0	NA	NA	Microbial aerosol characteristics in different locations	environmental_associated	NA	NA	Firmicutes	Bacilli	Bacillales	Staphylococcaceae	Staphylococcus
ASV111	MK743983.1	99.73100000000001	NA	NA	Diversity and pathogenicity of microbial communities causing grape sour rot in eastern coastal areas of China	plant_associated	NA	NA	Firmicutes	Bacilli	Lactobacillales	Streptococcaceae	Lactococcus
ASV1233	FJ509302.1	94.324	intestinal mucosal biopsy from ulcerative colitis patient	NA	High-throughput clone library analysis of the mucosa-associated microbiota reveals dysbiosis and differences between inflamed and non-inflamed regions of the intestine in inflammatory bowel disease	animal_associated	Gut	Human	Bacteroidetes	Bacteroidia	Bacteroidales	Barnesiellaceae	Coprobacter
ASV5166	MH313187.1	100.0	river sediment	NA	NA	environmental_associated	NA	NA	Bacteroidetes	Bacteroidia	Chitinophagales	Chitinophagaceae	Terrimonas
ASV2727	LN929669.1	100.0	lake sediment	NA	Diversity of extremophilic bacteria in the sediment of high-altitude lakes located in mountain desert of Ojos del Salado volcano, Dry-Andes	environmental_associated	NA	NA	Bacteroidetes	Bacteroidia	Flavobacteriales	Flavobacteriaceae	Robiginitalea
ASV1626	HG971013.1	95.12200000000001	host gut	Siganus canaliculatus	Dietary Supplementation of Ulva pertusa and Non-starch Polysaccharide Enzyme Influences Gastrointestinal Microbiota Composition of Siganus canaliculatus	animal_associated	Gut	Fish	Bacteroidetes	Bacteroidia	Bacteroidales	Marinifilaceae	Odoribacter
ASV342	KT952752.1	96.206	fish gut	Acanthurus sohal	Phylogenetic Diversity, Distribution, and Cophylogeny of Giant Bacteria (Epulopiscium) with their Surgeonfish Hosts in the Red Sea	animal_associated	Gut	Fish	Bacteroidetes	Bacteroidia	Bacteroidales	Marinifilaceae	Odoribacter
ASV3435	EU884934.1	92.973	GI tract	Pomacanthus sexstriatus	The microbial community of the hindgut chamber of Pomacanthus sexstriatus	animal_associated	Gut	Fish	Bacteroidetes	Bacteroidia	Bacteroidales	Marinifilaceae	Odoribacter
ASV3656	HG971010.1	98.919	host gut	Siganus canaliculatus	Dietary Supplementation of Ulva pertusa and Non-starch Polysaccharide Enzyme Influences Gastrointestinal Microbiota Composition of Siganus canaliculatus	animal_associated	Gut	Fish	Bacteroidetes	Bacteroidia	Bacteroidales	Marinilabiliaceae	Labilibacter
ASV596	HG971010.1	99.73	host gut	Siganus canaliculatus	Dietary Supplementation of Ulva pertusa and Non-starch Polysaccharide Enzyme Influences Gastrointestinal Microbiota Composition of Siganus canaliculatus	animal_associated	Gut	Fish	Bacteroidetes	Bacteroidia	Bacteroidales	Marinilabiliaceae	Labilibacter
ASV1449	HG971009.1	100.0	host gut	Siganus canaliculatus	Dietary Supplementation of Ulva pertusa and Non-starch Polysaccharide Enzyme Influences Gastrointestinal Microbiota Composition of Siganus canaliculatus	animal_associated	Gut	Fish	Bacteroidetes	Bacteroidia	Bacteroidales	Rikenellaceae	Rikenellaceae_RC9_gut_group
ASV1554	GU119246.1	95.95700000000001	reef water	NA	Threatened corals provide underexplored microbial habitats	environmental_associated	NA	NA	Bacteroidetes	Bacteroidia	Bacteroidales	Rikenellaceae	Rikenellaceae_RC9_gut_group
ASV1652	HM630238.1	98.361	intestinal tract	Naso tonganus	The microbial community of the gastrointestinal tract of the herbivorous marine fish, Naso tonganus	animal_associated	Gut	Fish	Bacteroidetes	Bacteroidia	Bacteroidales	Rikenellaceae	Rikenella
ASV1679	HM630236.1	94.34	intestinal tract	Naso tonganus	The microbial community of the gastrointestinal tract of the herbivorous marine fish, Naso tonganus	animal_associated	Gut	Fish	Bacteroidetes	Bacteroidia	Bacteroidales	Rikenellaceae	dgA-11_gut_group
ASV1718	HM630236.1	95.95700000000001	intestinal tract	Naso tonganus	The microbial community of the gastrointestinal tract of the herbivorous marine fish, Naso tonganus	animal_associated	Gut	Fish	Bacteroidetes	Bacteroidia	Bacteroidales	Rikenellaceae	dgA-11_gut_group
ASV2563	HM630226.1	95.676	intestinal tract	Naso tonganus	The microbial community of the gastrointestinal tract of the herbivorous marine fish, Naso tonganus	animal_associated	Gut	Fish	Bacteroidetes	Bacteroidia	Bacteroidales	Rikenellaceae	Alistipes
ASV2663	HM630236.1	95.68700000000001	intestinal tract	Naso tonganus	The microbial community of the gastrointestinal tract of the herbivorous marine fish, Naso tonganus	animal_associated	Gut	Fish	Bacteroidetes	Bacteroidia	Bacteroidales	Rikenellaceae	dgA-11_gut_group
ASV3493	KT952838.1	95.68700000000001	fish gut	Naso unicornis	Phylogenetic Diversity, Distribution, and Cophylogeny of Giant Bacteria (Epulopiscium) with their Surgeonfish Hosts in the Red Sea	animal_associated	Gut	Fish	Bacteroidetes	Bacteroidia	Bacteroidales	Rikenellaceae	Alistipes
ASV3832	HG971009.1	97.035	host gut	Siganus canaliculatus	Dietary Supplementation of Ulva pertusa and Non-starch Polysaccharide Enzyme Influences Gastrointestinal Microbiota Composition of Siganus canaliculatus	animal_associated	Gut	Fish	Bacteroidetes	Bacteroidia	Bacteroidales	Rikenellaceae	Rikenellaceae_RC9_gut_group
ASV4004	HM630235.1	98.656	intestinal tract	Naso tonganus	The microbial community of the gastrointestinal tract of the herbivorous marine fish, Naso tonganus	animal_associated	Gut	Fish	Bacteroidetes	Bacteroidia	Bacteroidales	Rikenellaceae	Rikenella
ASV408	HG971004.1	98.10799999999999	host gut	Siganus canaliculatus	Dietary Supplementation of Ulva pertusa and Non-starch Polysaccharide Enzyme Influences Gastrointestinal Microbiota Composition of Siganus canaliculatus	animal_associated	Gut	Fish	Bacteroidetes	Bacteroidia	Bacteroidales	Rikenellaceae	Rikenellaceae_RC9_gut_group
ASV4973	HG971004.1	96.49600000000001	host gut	Siganus canaliculatus	Dietary Supplementation of Ulva pertusa and Non-starch Polysaccharide Enzyme Influences Gastrointestinal Microbiota Composition of Siganus canaliculatus	animal_associated	Gut	Fish	Bacteroidetes	Bacteroidia	Bacteroidales	Rikenellaceae	Rikenellaceae_RC9_gut_group
ASV565	EU884958.1	94.89200000000001	GI tract	Pomacanthus sexstriatus	The microbial community of the hindgut chamber of Pomacanthus sexstriatus	animal_associated	Gut	Fish	Bacteroidetes	Bacteroidia	Bacteroidales	Rikenellaceae	Rikenella
ASV654	HM630235.1	97.31200000000001	intestinal tract	Naso tonganus	The microbial community of the gastrointestinal tract of the herbivorous marine fish, Naso tonganus	animal_associated	Gut	Fish	Bacteroidetes	Bacteroidia	Bacteroidales	Rikenellaceae	Rikenella
ASV903	HM630236.1	99.191	intestinal tract	Naso tonganus	The microbial community of the gastrointestinal tract of the herbivorous marine fish, Naso tonganus	animal_associated	Gut	Fish	Bacteroidetes	Bacteroidia	Bacteroidales	Rikenellaceae	dgA-11_gut_group
ASV923	HM630256.1	98.649	intestinal tract	Naso tonganus	The microbial community of the gastrointestinal tract of the herbivorous marine fish, Naso tonganus	animal_associated	Gut	Fish	Bacteroidetes	Bacteroidia	Bacteroidales	Rikenellaceae	Rikenella
ASV1333	KT952750.1	99.461	fish gut	Acanthurus sohal	Phylogenetic Diversity, Distribution, and Cophylogeny of Giant Bacteria (Epulopiscium) with their Surgeonfish Hosts in the Red Sea	animal_associated	Gut	Fish	Bacteroidetes	Bacteroidia	Bacteroidales	Tannerellaceae	Parabacteroides
ASV293	KT952718.1	99.196	fish gut	Acanthurus nigrofuscus	Phylogenetic Diversity, Distribution, and Cophylogeny of Giant Bacteria (Epulopiscium) with their Surgeonfish Hosts in the Red Sea	animal_associated	Gut	Fish	Bacteroidetes	Bacteroidia	Bacteroidales	Tannerellaceae	Parabacteroides
ASV756	KT952867.1	99.73	fish gut	Zebrasoma desjardinii	Phylogenetic Diversity, Distribution, and Cophylogeny of Giant Bacteria (Epulopiscium) with their Surgeonfish Hosts in the Red Sea	animal_associated	Gut	Fish	Bacteroidetes	Bacteroidia	Bacteroidales	Tannerellaceae	Macellibacteroides
ASV788	KT952867.1	99.189	fish gut	Zebrasoma desjardinii	Phylogenetic Diversity, Distribution, and Cophylogeny of Giant Bacteria (Epulopiscium) with their Surgeonfish Hosts in the Red Sea	animal_associated	Gut	Fish	Bacteroidetes	Bacteroidia	Bacteroidales	Tannerellaceae	Macellibacteroides
ASV142	HG970988.1	90.836	host gut	Siganus canaliculatus	Dietary Supplementation of Ulva pertusa and Non-starch Polysaccharide Enzyme Influences Gastrointestinal Microbiota Composition of Siganus canaliculatus	animal_associated	Gut	Fish	Spirochaetes	Brachyspirae	Brachyspirales	Brachyspiraceae	Brachyspira
ASV2414	HG970988.1	91.375	host gut	Siganus canaliculatus	Dietary Supplementation of Ulva pertusa and Non-starch Polysaccharide Enzyme Influences Gastrointestinal Microbiota Composition of Siganus canaliculatus	animal_associated	Gut	Fish	Spirochaetes	Brachyspirae	Brachyspirales	Brachyspiraceae	Brachyspira
ASV515	HG970988.1	91.105	host gut	Siganus canaliculatus	Dietary Supplementation of Ulva pertusa and Non-starch Polysaccharide Enzyme Influences Gastrointestinal Microbiota Composition of Siganus canaliculatus	animal_associated	Gut	Fish	Spirochaetes	Brachyspirae	Brachyspirales	Brachyspiraceae	Brachyspira
ASV3018	KC841528.1	95.72200000000001	tadpole gut	NA	Gammaproteobacteria NKB5 and Thaumarchaeota SCG: unexpected dominant members of gut microbiota in tadpoles of 5 sympatric anuran species	animal_associated	Gut	Terrestrial vertebrate	Firmicutes	Clostridia	Clostridiales	Christensenellaceae	Christensenella
ASV1	KF180032.1	100.0	PWPS-infected tissue	Porites lutea	Bacterial communities and putative pathogens associated with Porites white patch syndrome (PWPS) on three Western Indian Ocean (WIO) coral reefs	animal_associated	Tissue	Corals	Firmicutes	Clostridia	Clostridiales	Clostridiaceae_1	Clostridium_sensu_stricto_1
ASV101	MH312469.1	100.0	river sediment	NA	NA	environmental_associated	NA	NA	Firmicutes	Clostridia	Clostridiales	Clostridiaceae_1	NA
ASV119	KC668940.1	100.0	NA	Stylophora pistillata	The Microbiome of the Red Sea Coral Stylophora pistillata Is Dominated by Tissue-Associated Endozoicomonas Bacteria	animal_associated	NA	Corals	Firmicutes	Clostridia	Clostridiales	Clostridiaceae_1	Clostridium_sensu_stricto_1
ASV149	JN048939.1	99.465	feces collected from alpine area of Northern Calcareous Alps	NA	Acid phosphatase test proves superior to standard phenotypic identification procedure for Clostridium perfringens strains isolated from water	animal_associated	Feces	NA	Firmicutes	Clostridia	Clostridiales	Clostridiaceae_1	Clostridium_sensu_stricto_1
ASV21	KX431274.1	100.0	gut	Nibea	NA	animal_associated	Gut	Fish	Firmicutes	Clostridia	Clostridiales	Clostridiaceae_1	Clostridium_sensu_stricto_1
ASV250	KX431270.1	100.0	gut	Nibea	NA	animal_associated	Gut	Fish	Firmicutes	Clostridia	Clostridiales	Clostridiaceae_1	Clostridium_sensu_stricto_1
ASV547	KX431270.1	98.663	gut	Nibea	NA	animal_associated	Gut	Fish	Firmicutes	Clostridia	Clostridiales	Clostridiaceae_1	Clostridium_sensu_stricto_1
ASV3484	LT934505.1	100.0	vagina	NA	NA	animal_associated	Vagina	Human	Firmicutes	Clostridia	Clostridiales	Family_XI	Anaerococcus
ASV4289	KF095414.1	100.0	skin, retroauricular crease	Homo sapiens	The altered landscape of the human skin microbiome in patients with primary immunodeficiencies	animal_associated	Skin	Human	Firmicutes	Clostridia	Clostridiales	Family_XI	Anaerococcus
ASV3657	EU885010.1	97.574	GI tract	Pomacanthus sexstriatus	The microbial community of the hindgut chamber of Pomacanthus sexstriatus	animal_associated	Gut	Fish	Firmicutes	Clostridia	Clostridiales	Family_XIII	NA
ASV1362	KT952817.1	97.594	fish gut	Naso hexacanthus	Phylogenetic Diversity, Distribution, and Cophylogeny of Giant Bacteria (Epulopiscium) with their Surgeonfish Hosts in the Red Sea	animal_associated	Gut	Fish	Firmicutes	Clostridia	Clostridiales	Lachnospiraceae	Lachnoclostridium
ASV1497	LC408701.1	96.24700000000001	sweet potato-shochu waste	NA	Electricity generation from sweet potato-shochu waste using microbial fuel cells	plant_associated	NA	NA	Firmicutes	Clostridia	Clostridiales	Lachnospiraceae	NA
ASV152	KT952871.1	100.0	fish gut	Zebrasoma xanthurum	Phylogenetic Diversity, Distribution, and Cophylogeny of Giant Bacteria (Epulopiscium) with their Surgeonfish Hosts in the Red Sea	animal_associated	Gut	Fish	Firmicutes	Clostridia	Clostridiales	Lachnospiraceae	Cellulosilyticum
ASV22	HM630230.1	100.0	intestinal tract	Naso tonganus	The microbial community of the gastrointestinal tract of the herbivorous marine fish, Naso tonganus	animal_associated	Gut	Fish	Firmicutes	Clostridia	Clostridiales	Lachnospiraceae	Epulopiscium
ASV221	KC669122.1	99.73100000000001	NA	Stylophora pistillata	The Microbiome of the Red Sea Coral Stylophora pistillata Is Dominated by Tissue-Associated Endozoicomonas Bacteria	animal_associated	NA	Corals	Firmicutes	Clostridia	Clostridiales	Lachnospiraceae	Epulopiscium
ASV262	KU243318.1	99.73100000000001	surface mucus	scleractinian coral	Archaeal and Bacterial Communities Associated with the Surface Mucus of Caribbean Corals Differ in Their Degree of Host Specificity and Community Turnover Over Reefs	animal_associated	Skin	Corals	Firmicutes	Clostridia	Clostridiales	Lachnospiraceae	Epulopiscium
ASV2837	KT952569.1	99.73100000000001	fish gut	Acanthurus sohal	Phylogenetic Diversity, Distribution, and Cophylogeny of Giant Bacteria (Epulopiscium) with their Surgeonfish Hosts in the Red Sea	animal_associated	Gut	Fish	Firmicutes	Clostridia	Clostridiales	Lachnospiraceae	Epulopiscium
ASV3098	HM630220.1	97.051	intestinal tract	Naso tonganus	The microbial community of the gastrointestinal tract of the herbivorous marine fish, Naso tonganus	animal_associated	Gut	Fish	Firmicutes	Clostridia	Clostridiales	Lachnospiraceae	NA
ASV3771	HM630230.1	99.462	intestinal tract	Naso tonganus	The microbial community of the gastrointestinal tract of the herbivorous marine fish, Naso tonganus	animal_associated	Gut	Fish	Firmicutes	Clostridia	Clostridiales	Lachnospiraceae	Epulopiscium
ASV576	KT952871.1	99.462	fish gut	Zebrasoma xanthurum	Phylogenetic Diversity, Distribution, and Cophylogeny of Giant Bacteria (Epulopiscium) with their Surgeonfish Hosts in the Red Sea	animal_associated	Gut	Fish	Firmicutes	Clostridia	Clostridiales	Lachnospiraceae	Cellulosilyticum
ASV657	KT952753.1	99.73200000000001	fish gut	Acanthurus sohal	Phylogenetic Diversity, Distribution, and Cophylogeny of Giant Bacteria (Epulopiscium) with their Surgeonfish Hosts in the Red Sea	animal_associated	Gut	Fish	Firmicutes	Clostridia	Clostridiales	Lachnospiraceae	Lachnoclostridium
ASV74	KU243318.1	100.0	surface mucus	scleractinian coral	Archaeal and Bacterial Communities Associated with the Surface Mucus of Caribbean Corals Differ in Their Degree of Host Specificity and Community Turnover Over Reefs	animal_associated	Skin	Corals	Firmicutes	Clostridia	Clostridiales	Lachnospiraceae	Epulopiscium
ASV100	KC668930.1	99.73100000000001	NA	Stylophora pistillata	The Microbiome of the Red Sea Coral Stylophora pistillata Is Dominated by Tissue-Associated Endozoicomonas Bacteria	animal_associated	NA	Corals	Firmicutes	Clostridia	Clostridiales	Peptostreptococcaceae	Romboutsia
ASV166	LR638314.1	100.0	Wastewater treatment system	NA	NA	environmental_associated	NA	NA	Firmicutes	Clostridia	Clostridiales	Peptostreptococcaceae	Romboutsia
ASV268	MN646992.1	100.0	sediment	NA	Bacterial 16S rRNA gene sequences of the isolates from the Geum River	environmental_associated	NA	NA	Firmicutes	Clostridia	Clostridiales	Peptostreptococcaceae	Paraclostridium
ASV297	AY590184.1	100.0	hindgut of marine herbivorous fish	Kyphosus sydneyanus	Ontogenetic development of the gastrointestinal bacterial flora in the marine herbivorous fish Kyphosus sydneyanus	animal_associated	Gut	Fish	Firmicutes	Clostridia	Clostridiales	Peptostreptococcaceae	Romboutsia
ASV343	LR640514.1	98.652	Wastewater treatment system	NA	NA	environmental_associated	NA	NA	Firmicutes	Clostridia	Clostridiales	Peptostreptococcaceae	Clostridioides
ASV5	LR641022.1	100.0	Wastewater treatment system	NA	NA	environmental_associated	NA	NA	Firmicutes	Clostridia	Clostridiales	Peptostreptococcaceae	Romboutsia
ASV539	LR635536.1	100.0	Wastewater treatment system	NA	NA	environmental_associated	NA	NA	Firmicutes	Clostridia	Clostridiales	Peptostreptococcaceae	Terrisporobacter
ASV6	KX431291.1	100.0	gut	Nibea	NA	animal_associated	Gut	Fish	Firmicutes	Clostridia	Clostridiales	Peptostreptococcaceae	Romboutsia
ASV61	KX431275.1	100.0	gut	Nibea	NA	animal_associated	Gut	Fish	Firmicutes	Clostridia	Clostridiales	Peptostreptococcaceae	Paraclostridium
ASV2163	KT952726.1	97.83200000000001	fish gut	Acanthurus nigrofuscus	Phylogenetic Diversity, Distribution, and Cophylogeny of Giant Bacteria (Epulopiscium) with their Surgeonfish Hosts in the Red Sea	animal_associated	Gut	Fish	Firmicutes	Clostridia	Clostridiales	Ruminococcaceae	Anaerofilum
ASV4673	KT952726.1	97.83200000000001	fish gut	Acanthurus nigrofuscus	Phylogenetic Diversity, Distribution, and Cophylogeny of Giant Bacteria (Epulopiscium) with their Surgeonfish Hosts in the Red Sea	animal_associated	Gut	Fish	Firmicutes	Clostridia	Clostridiales	Ruminococcaceae	Anaerofilum
ASV800	KT952726.1	99.18299999999999	fish gut	Acanthurus nigrofuscus	Phylogenetic Diversity, Distribution, and Cophylogeny of Giant Bacteria (Epulopiscium) with their Surgeonfish Hosts in the Red Sea	animal_associated	Gut	Fish	Firmicutes	Clostridia	Clostridiales	Ruminococcaceae	Anaerofilum
ASV857	HG970991.1	98.663	host gut	Siganus canaliculatus	Dietary Supplementation of Ulva pertusa and Non-starch Polysaccharide Enzyme Influences Gastrointestinal Microbiota Composition of Siganus canaliculatus	animal_associated	Gut	Fish	Firmicutes	Clostridia	Clostridiales	Ruminococcaceae	Pygmaiobacter
ASV3014	HG970977.1	100.0	host gut	Siganus canaliculatus	Dietary Supplementation of Ulva pertusa and Non-starch Polysaccharide Enzyme Influences Gastrointestinal Microbiota Composition of Siganus canaliculatus	animal_associated	Gut	Fish	Deferribacteres	Deferribacteres	Deferribacterales	Deferribacteraceae	Mucispirillum
ASV105	HG970978.1	97.574	host gut	Siganus canaliculatus	Dietary Supplementation of Ulva pertusa and Non-starch Polysaccharide Enzyme Influences Gastrointestinal Microbiota Composition of Siganus canaliculatus	animal_associated	Gut	Fish	Proteobacteria	Deltaproteobacteria	Desulfovibrionales	Desulfovibrionaceae	Desulfovibrio
ASV1149	HG971006.1	97.29700000000001	host gut	Siganus canaliculatus	Dietary Supplementation of Ulva pertusa and Non-starch Polysaccharide Enzyme Influences Gastrointestinal Microbiota Composition of Siganus canaliculatus	animal_associated	Gut	Fish	Proteobacteria	Deltaproteobacteria	Desulfovibrionales	Desulfovibrionaceae	NA
ASV1160	HG971021.1	99.461	host gut	Siganus canaliculatus	Dietary Supplementation of Ulva pertusa and Non-starch Polysaccharide Enzyme Influences Gastrointestinal Microbiota Composition of Siganus canaliculatus	animal_associated	Gut	Fish	Proteobacteria	Deltaproteobacteria	Desulfovibrionales	Desulfovibrionaceae	Desulfovibrio
ASV1181	KT952714.1	95.148	fish gut	Acanthurus nigrofuscus	Phylogenetic Diversity, Distribution, and Cophylogeny of Giant Bacteria (Epulopiscium) with their Surgeonfish Hosts in the Red Sea	animal_associated	Gut	Fish	Proteobacteria	Deltaproteobacteria	Desulfovibrionales	Desulfovibrionaceae	NA
ASV1186	HG970978.1	96.765	host gut	Siganus canaliculatus	Dietary Supplementation of Ulva pertusa and Non-starch Polysaccharide Enzyme Influences Gastrointestinal Microbiota Composition of Siganus canaliculatus	animal_associated	Gut	Fish	Proteobacteria	Deltaproteobacteria	Desulfovibrionales	Desulfovibrionaceae	Desulfovibrio
ASV1264	HG970978.1	99.73	host gut	Siganus canaliculatus	Dietary Supplementation of Ulva pertusa and Non-starch Polysaccharide Enzyme Influences Gastrointestinal Microbiota Composition of Siganus canaliculatus	animal_associated	Gut	Fish	Proteobacteria	Deltaproteobacteria	Desulfovibrionales	Desulfovibrionaceae	Desulfovibrio
ASV1319	HG970978.1	97.574	host gut	Siganus canaliculatus	Dietary Supplementation of Ulva pertusa and Non-starch Polysaccharide Enzyme Influences Gastrointestinal Microbiota Composition of Siganus canaliculatus	animal_associated	Gut	Fish	Proteobacteria	Deltaproteobacteria	Desulfovibrionales	Desulfovibrionaceae	Desulfovibrio
ASV1647	HG971021.1	99.191	host gut	Siganus canaliculatus	Dietary Supplementation of Ulva pertusa and Non-starch Polysaccharide Enzyme Influences Gastrointestinal Microbiota Composition of Siganus canaliculatus	animal_associated	Gut	Fish	Proteobacteria	Deltaproteobacteria	Desulfovibrionales	Desulfovibrionaceae	Desulfovibrio
ASV1765	HG970978.1	97.844	host gut	Siganus canaliculatus	Dietary Supplementation of Ulva pertusa and Non-starch Polysaccharide Enzyme Influences Gastrointestinal Microbiota Composition of Siganus canaliculatus	animal_associated	Gut	Fish	Proteobacteria	Deltaproteobacteria	Desulfovibrionales	Desulfovibrionaceae	Desulfovibrio
ASV2080	HG971006.1	98.649	host gut	Siganus canaliculatus	Dietary Supplementation of Ulva pertusa and Non-starch Polysaccharide Enzyme Influences Gastrointestinal Microbiota Composition of Siganus canaliculatus	animal_associated	Gut	Fish	Proteobacteria	Deltaproteobacteria	Desulfovibrionales	Desulfovibrionaceae	NA
ASV2116	CP004029.1	98.37799999999999	NA	NA	Genome Sequence of Lawsonia intracellularis Strain N343, Isolated from a Sow with Hemorrhagic Proliferative Enteropathy	animal_associated	Gut	Terrestrial vertebrate	Proteobacteria	Deltaproteobacteria	Desulfovibrionales	Desulfovibrionaceae	Lawsonia
ASV2120	JQ085186.1	94.34	wild type mice gut tissue	non-DSS treated control mice	Host genetics and environmental factors regulate ecological succession of the mouse colon tissue-associated microbiota	animal_associated	Gut	Terrestrial vertebrate	Proteobacteria	Deltaproteobacteria	Desulfovibrionales	Desulfovibrionaceae	NA
ASV2176	HG971021.1	96.226	host gut	Siganus canaliculatus	Dietary Supplementation of Ulva pertusa and Non-starch Polysaccharide Enzyme Influences Gastrointestinal Microbiota Composition of Siganus canaliculatus	animal_associated	Gut	Fish	Proteobacteria	Deltaproteobacteria	Desulfovibrionales	Desulfovibrionaceae	Desulfovibrio
ASV236	HG970978.1	97.574	host gut	Siganus canaliculatus	Dietary Supplementation of Ulva pertusa and Non-starch Polysaccharide Enzyme Influences Gastrointestinal Microbiota Composition of Siganus canaliculatus	animal_associated	Gut	Fish	Proteobacteria	Deltaproteobacteria	Desulfovibrionales	Desulfovibrionaceae	Desulfovibrio
ASV2439	EU885107.1	96.765	GI tract	Pomacanthus sexstriatus	The microbial community of the hindgut chamber of Pomacanthus sexstriatus	animal_associated	Gut	Fish	Proteobacteria	Deltaproteobacteria	Desulfovibrionales	Desulfovibrionaceae	NA
ASV2542	HG971021.1	98.92200000000001	host gut	Siganus canaliculatus	Dietary Supplementation of Ulva pertusa and Non-starch Polysaccharide Enzyme Influences Gastrointestinal Microbiota Composition of Siganus canaliculatus	animal_associated	Gut	Fish	Proteobacteria	Deltaproteobacteria	Desulfovibrionales	Desulfovibrionaceae	Desulfovibrio
ASV2609	HG971006.1	96.486	host gut	Siganus canaliculatus	Dietary Supplementation of Ulva pertusa and Non-starch Polysaccharide Enzyme Influences Gastrointestinal Microbiota Composition of Siganus canaliculatus	animal_associated	Gut	Fish	Proteobacteria	Deltaproteobacteria	Desulfovibrionales	Desulfovibrionaceae	NA
ASV2618	HM630233.1	97.29700000000001	intestinal tract	Naso tonganus	The microbial community of the gastrointestinal tract of the herbivorous marine fish, Naso tonganus	animal_associated	Gut	Fish	Proteobacteria	Deltaproteobacteria	Desulfovibrionales	Desulfovibrionaceae	NA
ASV2869	HG970978.1	97.035	host gut	Siganus canaliculatus	Dietary Supplementation of Ulva pertusa and Non-starch Polysaccharide Enzyme Influences Gastrointestinal Microbiota Composition of Siganus canaliculatus	animal_associated	Gut	Fish	Proteobacteria	Deltaproteobacteria	Desulfovibrionales	Desulfovibrionaceae	Desulfovibrio
ASV3082	HG971021.1	99.191	host gut	Siganus canaliculatus	Dietary Supplementation of Ulva pertusa and Non-starch Polysaccharide Enzyme Influences Gastrointestinal Microbiota Composition of Siganus canaliculatus	animal_associated	Gut	Fish	Proteobacteria	Deltaproteobacteria	Desulfovibrionales	Desulfovibrionaceae	Desulfovibrio
ASV3436	KF760539.1	96.24700000000001	puffer fish intestinal content	NA	NA	animal_associated	Gut	Fish	Proteobacteria	Deltaproteobacteria	Desulfovibrionales	Desulfovibrionaceae	NA
ASV3876	HG971021.1	99.191	host gut	Siganus canaliculatus	Dietary Supplementation of Ulva pertusa and Non-starch Polysaccharide Enzyme Influences Gastrointestinal Microbiota Composition of Siganus canaliculatus	animal_associated	Gut	Fish	Proteobacteria	Deltaproteobacteria	Desulfovibrionales	Desulfovibrionaceae	Desulfovibrio
ASV4429	HG970978.1	96.765	host gut	Siganus canaliculatus	Dietary Supplementation of Ulva pertusa and Non-starch Polysaccharide Enzyme Influences Gastrointestinal Microbiota Composition of Siganus canaliculatus	animal_associated	Gut	Fish	Proteobacteria	Deltaproteobacteria	Desulfovibrionales	Desulfovibrionaceae	Desulfovibrio
ASV568	HG970978.1	99.73	host gut	Siganus canaliculatus	Dietary Supplementation of Ulva pertusa and Non-starch Polysaccharide Enzyme Influences Gastrointestinal Microbiota Composition of Siganus canaliculatus	animal_associated	Gut	Fish	Proteobacteria	Deltaproteobacteria	Desulfovibrionales	Desulfovibrionaceae	Desulfovibrio
ASV618	KT952714.1	97.035	fish gut	Acanthurus nigrofuscus	Phylogenetic Diversity, Distribution, and Cophylogeny of Giant Bacteria (Epulopiscium) with their Surgeonfish Hosts in the Red Sea	animal_associated	Gut	Fish	Proteobacteria	Deltaproteobacteria	Desulfovibrionales	Desulfovibrionaceae	NA
ASV625	HG970978.1	97.844	host gut	Siganus canaliculatus	Dietary Supplementation of Ulva pertusa and Non-starch Polysaccharide Enzyme Influences Gastrointestinal Microbiota Composition of Siganus canaliculatus	animal_associated	Gut	Fish	Proteobacteria	Deltaproteobacteria	Desulfovibrionales	Desulfovibrionaceae	Desulfovibrio
ASV663	HG970978.1	97.305	host gut	Siganus canaliculatus	Dietary Supplementation of Ulva pertusa and Non-starch Polysaccharide Enzyme Influences Gastrointestinal Microbiota Composition of Siganus canaliculatus	animal_associated	Gut	Fish	Proteobacteria	Deltaproteobacteria	Desulfovibrionales	Desulfovibrionaceae	Desulfovibrio
ASV681	KF760539.1	96.23700000000001	puffer fish intestinal content	NA	NA	animal_associated	Gut	Fish	Proteobacteria	Deltaproteobacteria	Desulfovibrionales	Desulfovibrionaceae	NA
ASV776	HG970978.1	100.0	host gut	Siganus canaliculatus	Dietary Supplementation of Ulva pertusa and Non-starch Polysaccharide Enzyme Influences Gastrointestinal Microbiota Composition of Siganus canaliculatus	animal_associated	Gut	Fish	Proteobacteria	Deltaproteobacteria	Desulfovibrionales	Desulfovibrionaceae	Desulfovibrio
ASV904	KT952714.1	97.035	fish gut	Acanthurus nigrofuscus	Phylogenetic Diversity, Distribution, and Cophylogeny of Giant Bacteria (Epulopiscium) with their Surgeonfish Hosts in the Red Sea	animal_associated	Gut	Fish	Proteobacteria	Deltaproteobacteria	Desulfovibrionales	Desulfovibrionaceae	NA
ASV941	HG970978.1	97.035	host gut	Siganus canaliculatus	Dietary Supplementation of Ulva pertusa and Non-starch Polysaccharide Enzyme Influences Gastrointestinal Microbiota Composition of Siganus canaliculatus	animal_associated	Gut	Fish	Proteobacteria	Deltaproteobacteria	Desulfovibrionales	Desulfovibrionaceae	Desulfovibrio
ASV964	HG970978.1	97.844	host gut	Siganus canaliculatus	Dietary Supplementation of Ulva pertusa and Non-starch Polysaccharide Enzyme Influences Gastrointestinal Microbiota Composition of Siganus canaliculatus	animal_associated	Gut	Fish	Proteobacteria	Deltaproteobacteria	Desulfovibrionales	Desulfovibrionaceae	Desulfovibrio
ASV2157	KJ685394.1	97.32600000000001	Antillogorgia elisabethae (coral)	NA	Description of Pseudobacteriovorax antillogorgiicola gen. nov., sp. nov., a bacterium isolated from the gorgonian octocoral Antillogorgia elisabethae, belonging to the family Pseudobacteriovoracaceae fam. nov., within the order Bdellovibrionales	animal_associated	Tissue	Corals	Proteobacteria	Deltaproteobacteria	Oligoflexales	Oligoflexaceae	Pseudobacteriovorax
ASV23	FR851626.1	100.0	permeable coral reef sands	NA	Drivers of bacterial diversity dynamics in permeable carbonate and silicate coral reef sands from the Red Sea	environmental_associated	NA	NA	Firmicutes	Erysipelotrichia	Erysipelotrichales	Erysipelotrichaceae	Turicibacter
ASV2456	HG970984.1	98.904	host gut	Siganus canaliculatus	Dietary Supplementation of Ulva pertusa and Non-starch Polysaccharide Enzyme Influences Gastrointestinal Microbiota Composition of Siganus canaliculatus	animal_associated	Gut	Fish	Firmicutes	Erysipelotrichia	Erysipelotrichales	Erysipelotrichaceae	NA
ASV2588	HE610321.1	96.721	healthy Scylla paramamosain intestine	NA	The intestinal microbial diversity in mud crab (Scylla paramamosain) as determined by PCR-DGGE and clone library analysis	animal_associated	Gut	NA	Firmicutes	Erysipelotrichia	Erysipelotrichales	Erysipelotrichaceae	NA
ASV3759	HG970984.1	98.63	host gut	Siganus canaliculatus	Dietary Supplementation of Ulva pertusa and Non-starch Polysaccharide Enzyme Influences Gastrointestinal Microbiota Composition of Siganus canaliculatus	animal_associated	Gut	Fish	Firmicutes	Erysipelotrichia	Erysipelotrichales	Erysipelotrichaceae	NA
ASV803	KJ007903.1	99.18700000000001	reef water	NA	Cyanosymbionts shift within sponge: clue for transimission and evolution	environmental_associated	NA	NA	Firmicutes	Erysipelotrichia	Erysipelotrichales	Erysipelotrichaceae	Erysipelatoclostridium
ASV1137	EU777699.1	99.729	Polar bear feces	Ursus maritimus	Evolution of mammals and their gut microbes	animal_associated	Feces	Terrestrial vertebrate	Fusobacteria	Fusobacteriia	Fusobacteriales	Fusobacteriaceae	Cetobacterium
ASV124	EU777699.1	99.18700000000001	Polar bear feces	Ursus maritimus	Evolution of mammals and their gut microbes	animal_associated	Feces	Terrestrial vertebrate	Fusobacteria	Fusobacteriia	Fusobacteriales	Fusobacteriaceae	Cetobacterium
ASV156	KT952699.1	99.729	fish gut	Acanthurus nigrofuscus	Phylogenetic Diversity, Distribution, and Cophylogeny of Giant Bacteria (Epulopiscium) with their Surgeonfish Hosts in the Red Sea	animal_associated	Gut	Fish	Fusobacteria	Fusobacteriia	Fusobacteriales	Fusobacteriaceae	Cetobacterium
ASV18	KT952823.1	100.0	fish gut	Naso hexacanthus	Phylogenetic Diversity, Distribution, and Cophylogeny of Giant Bacteria (Epulopiscium) with their Surgeonfish Hosts in the Red Sea	animal_associated	Gut	Fish	Fusobacteria	Fusobacteriia	Fusobacteriales	Fusobacteriaceae	Cetobacterium
ASV184	KT952670.1	100.0	fish gut	Acanthurus gahhm	Phylogenetic Diversity, Distribution, and Cophylogeny of Giant Bacteria (Epulopiscium) with their Surgeonfish Hosts in the Red Sea	animal_associated	Gut	Fish	Fusobacteria	Fusobacteriia	Fusobacteriales	Fusobacteriaceae	Fusobacterium
ASV216	KT952870.1	99.729	fish gut	Zebrasoma xanthurum	Phylogenetic Diversity, Distribution, and Cophylogeny of Giant Bacteria (Epulopiscium) with their Surgeonfish Hosts in the Red Sea	animal_associated	Gut	Fish	Fusobacteria	Fusobacteriia	Fusobacteriales	Fusobacteriaceae	Cetobacterium
ASV292	KT952738.1	99.729	fish gut	Acanthurus sohal	Phylogenetic Diversity, Distribution, and Cophylogeny of Giant Bacteria (Epulopiscium) with their Surgeonfish Hosts in the Red Sea	animal_associated	Gut	Fish	Fusobacteria	Fusobacteriia	Fusobacteriales	Fusobacteriaceae	Cetobacterium
ASV4896	HG964632.1	98.374	host gut contents	Eudrilus eugeniae	Methanogenic Food Web in Gut Contents of the Methane-Emitting Earthworm Eudrilus eugeniae from Brazil	animal_associated	Gut	Marine invertebrates	Fusobacteria	Fusobacteriia	Fusobacteriales	Fusobacteriaceae	Cetobacterium
ASV720	JX457863.1	98.916	whole gut homogenate	Opisthoplatia orientalis	Culture-independent characterization of whole gut bacterial diversity in amphibian litter cockroaches	animal_associated	Gut	Terrestrial invertebrate	Fusobacteria	Fusobacteriia	Fusobacteriales	Fusobacteriaceae	Fusobacterium
ASV824	HM630195.1	98.374	intestinal tract	Naso tonganus	The microbial community of the gastrointestinal tract of the herbivorous marine fish, Naso tonganus	animal_associated	Gut	Fish	Fusobacteria	Fusobacteriia	Fusobacteriales	Fusobacteriaceae	Cetobacterium
ASV926	HM630195.1	98.645	intestinal tract	Naso tonganus	The microbial community of the gastrointestinal tract of the herbivorous marine fish, Naso tonganus	animal_associated	Gut	Fish	Fusobacteria	Fusobacteriia	Fusobacteriales	Fusobacteriaceae	Cetobacterium
ASV940	MN537503.1	99.729	pig feces	NA	In-depth cultivation of the pig gut microbiome towards novel bacterial diversity and tailored functional studies	animal_associated	Feces	Terrestrial vertebrate	Fusobacteria	Fusobacteriia	Fusobacteriales	Fusobacteriaceae	Fusobacterium
ASV781	MK571159.1	100.0	reservoir	NA	The enhancement of denitrification in low C/N condition and its mechanism by a novel isolated Comamonas sp. YSF15	bioreactor	NA	NA	Proteobacteria	Gammaproteobacteria	Betaproteobacteriales	Burkholderiaceae	NA
ASV1658	KF180123.1	98.391	healthy tissue	Porites lutea	Bacterial communities and putative pathogens associated with Porites white patch syndrome (PWPS) on three Western Indian Ocean (WIO) coral reefs	animal_associated	Tissue	Corals	Proteobacteria	Gammaproteobacteria	Oceanospirillales	Endozoicomonadaceae	Endozoicomonas
ASV650	KF180129.1	99.464	healthy tissue	Porites lutea	Bacterial communities and putative pathogens associated with Porites white patch syndrome (PWPS) on three Western Indian Ocean (WIO) coral reefs	animal_associated	Tissue	Corals	Proteobacteria	Gammaproteobacteria	Oceanospirillales	Endozoicomonadaceae	Endozoicomonas
ASV4113	JN456305.1	98.93	Guerrero Negro Hypersaline Mat 03; altitude 310m AMSL; sample depth 1m below water level, 2-3mm depth into the mat	NA	Phylogenetic stratigraphy in the Guerrero Negro hypersaline microbial mat	environmental_associated	NA	NA	Proteobacteria	Gammaproteobacteria	Legionellales	Legionellaceae	Legionella
ASV8733	JX293099.1	97.855	highly copper-contaminated marine sediment	NA	Abundance, activity and diversity of archaeal and bacterial communities in highly copper-contaminated chilean marine sediment	environmental_associated	NA	NA	Proteobacteria	Gammaproteobacteria	Nitrosococcales	Nitrosococcaceae	CI75cm.2.12
ASV1526	EU491090.1	98.928	seafloor lavas from the Loi'hi Seamount South Rift X3	NA	Abundance and diversity of microbial life in ocean crust	environmental_associated	NA	NA	Proteobacteria	Gammaproteobacteria	Cellvibrionales	Spongiibacteraceae	BD1-7_clade
ASV2420	DQ395878.1	98.928	deep-sea octacoral	NA	NA	animal_associated	Tissue	Corals	Proteobacteria	Gammaproteobacteria	Cellvibrionales	Spongiibacteraceae	BD1-7_clade
ASV115	KU243216.1	95.17399999999999	surface mucus	scleractinian coral	Archaeal and Bacterial Communities Associated with the Surface Mucus of Caribbean Corals Differ in Their Degree of Host Specificity and Community Turnover Over Reefs	animal_associated	Skin	Corals	Proteobacteria	Gammaproteobacteria	Vibrionales	Vibrionaceae	NA
ASV1302	FJ654008.1	98.12299999999999	gut contents from distal intestine	Chlorurus sordidus (parrotfish)	Abundance, diversity, and activity of microbial assemblages associated with coral reef fish guts and feces	animal_associated	Gut	Fish	Proteobacteria	Gammaproteobacteria	Vibrionales	Vibrionaceae	NA
ASV1400	KC631567.1	98.66	marine finfish aquaculture farm sediment	NA	Characterization of Epsilonproteobacteria community structure in the sediment of finfish (rockfish and sea bream) aquaculture farm in the southern coast of Korea	environmental_associated	NA	NA	Proteobacteria	Gammaproteobacteria	Vibrionales	Vibrionaceae	NA
ASV15	MK439556.1	100.0	NA	NA	Effects of morphological isolation of colonies on the composition of culturable bacterial communities	NA	NA	NA	Proteobacteria	Gammaproteobacteria	Vibrionales	Vibrionaceae	Photobacterium
ASV1533	KU243216.1	96.515	surface mucus	scleractinian coral	Archaeal and Bacterial Communities Associated with the Surface Mucus of Caribbean Corals Differ in Their Degree of Host Specificity and Community Turnover Over Reefs	animal_associated	Skin	Corals	Proteobacteria	Gammaproteobacteria	Vibrionales	Vibrionaceae	NA
ASV1589	KU243216.1	98.391	surface mucus	scleractinian coral	Archaeal and Bacterial Communities Associated with the Surface Mucus of Caribbean Corals Differ in Their Degree of Host Specificity and Community Turnover Over Reefs	animal_associated	Skin	Corals	Proteobacteria	Gammaproteobacteria	Vibrionales	Vibrionaceae	NA
ASV1641	KU243216.1	96.78299999999999	surface mucus	scleractinian coral	Archaeal and Bacterial Communities Associated with the Surface Mucus of Caribbean Corals Differ in Their Degree of Host Specificity and Community Turnover Over Reefs	animal_associated	Skin	Corals	Proteobacteria	Gammaproteobacteria	Vibrionales	Vibrionaceae	NA
ASV1670	KU243216.1	94.906	surface mucus	scleractinian coral	Archaeal and Bacterial Communities Associated with the Surface Mucus of Caribbean Corals Differ in Their Degree of Host Specificity and Community Turnover Over Reefs	animal_associated	Skin	Corals	Proteobacteria	Gammaproteobacteria	Vibrionales	Vibrionaceae	NA
ASV176	KU243216.1	96.8	surface mucus	scleractinian coral	Archaeal and Bacterial Communities Associated with the Surface Mucus of Caribbean Corals Differ in Their Degree of Host Specificity and Community Turnover Over Reefs	animal_associated	Skin	Corals	Proteobacteria	Gammaproteobacteria	Vibrionales	Vibrionaceae	NA
ASV19	MT187963.1	100.0	NA	NA	Identification of urease in Halomonas meridiana isolated from the gastric cavity of scleractinian coral Galaxea fascicularis	animal_associated	Tissue	Corals	Proteobacteria	Gammaproteobacteria	Vibrionales	Vibrionaceae	Vibrio
ASV1980	KU243216.1	98.66	surface mucus	scleractinian coral	Archaeal and Bacterial Communities Associated with the Surface Mucus of Caribbean Corals Differ in Their Degree of Host Specificity and Community Turnover Over Reefs	animal_associated	Skin	Corals	Proteobacteria	Gammaproteobacteria	Vibrionales	Vibrionaceae	NA
ASV2	MT187907.1	100.0	NA	NA	Identification of urease in Halomonas meridiana isolated from the gastric cavity of scleractinian coral Galaxea fascicularis	animal_associated	Tissue	Corals	Proteobacteria	Gammaproteobacteria	Vibrionales	Vibrionaceae	Photobacterium
ASV246	MT158899.1	100.0	Streams	Water	NA	environmental_associated	NA	NA	Proteobacteria	Gammaproteobacteria	Vibrionales	Vibrionaceae	Vibrio
ASV2499	FJ654008.1	98.391	gut contents from distal intestine	Chlorurus sordidus (parrotfish)	Abundance, diversity, and activity of microbial assemblages associated with coral reef fish guts and feces	animal_associated	Gut	Fish	Proteobacteria	Gammaproteobacteria	Vibrionales	Vibrionaceae	NA
ASV308	KU243216.1	96.26700000000001	surface mucus	scleractinian coral	Archaeal and Bacterial Communities Associated with the Surface Mucus of Caribbean Corals Differ in Their Degree of Host Specificity and Community Turnover Over Reefs	animal_associated	Skin	Corals	Proteobacteria	Gammaproteobacteria	Vibrionales	Vibrionaceae	NA
ASV317	KU243216.1	97.333	surface mucus	scleractinian coral	Archaeal and Bacterial Communities Associated with the Surface Mucus of Caribbean Corals Differ in Their Degree of Host Specificity and Community Turnover Over Reefs	animal_associated	Skin	Corals	Proteobacteria	Gammaproteobacteria	Vibrionales	Vibrionaceae	NA
ASV3527	KU243216.1	97.855	surface mucus	scleractinian coral	Archaeal and Bacterial Communities Associated with the Surface Mucus of Caribbean Corals Differ in Their Degree of Host Specificity and Community Turnover Over Reefs	animal_associated	Skin	Corals	Proteobacteria	Gammaproteobacteria	Vibrionales	Vibrionaceae	NA
ASV429	KU243216.1	96.78299999999999	surface mucus	scleractinian coral	Archaeal and Bacterial Communities Associated with the Surface Mucus of Caribbean Corals Differ in Their Degree of Host Specificity and Community Turnover Over Reefs	animal_associated	Skin	Corals	Proteobacteria	Gammaproteobacteria	Vibrionales	Vibrionaceae	NA
ASV438	CP046851.1	97.32600000000001	NA	NA	NA	NA	NA	NA	Proteobacteria	Gammaproteobacteria	Vibrionales	Vibrionaceae	Enterovibrio
ASV441	MK482009.1	100.0	NA	Cynoglossus semilaevis (half-smooth tongue sole)	For the first time, Photobacterium damselae subsp. damselae was isolated from the half-smooth tongue sole of the Bohai Bay area suffering from skin ulceration disease	animal_associated	Gut	Fish	Proteobacteria	Gammaproteobacteria	Vibrionales	Vibrionaceae	NA
ASV472	KU243216.1	97.855	surface mucus	scleractinian coral	Archaeal and Bacterial Communities Associated with the Surface Mucus of Caribbean Corals Differ in Their Degree of Host Specificity and Community Turnover Over Reefs	animal_associated	Skin	Corals	Proteobacteria	Gammaproteobacteria	Vibrionales	Vibrionaceae	NA
ASV477	KU243216.1	97.587	surface mucus	scleractinian coral	Archaeal and Bacterial Communities Associated with the Surface Mucus of Caribbean Corals Differ in Their Degree of Host Specificity and Community Turnover Over Reefs	animal_associated	Skin	Corals	Proteobacteria	Gammaproteobacteria	Vibrionales	Vibrionaceae	NA
ASV59	MN252281.1	100.0	water	Rhizophora mangle	Mangrove_Vibrionaceae_Isolates	plant_associated	NA	NA	Proteobacteria	Gammaproteobacteria	Vibrionales	Vibrionaceae	Vibrio
ASV662	KU243216.1	97.319	surface mucus	scleractinian coral	Archaeal and Bacterial Communities Associated with the Surface Mucus of Caribbean Corals Differ in Their Degree of Host Specificity and Community Turnover Over Reefs	animal_associated	Skin	Corals	Proteobacteria	Gammaproteobacteria	Vibrionales	Vibrionaceae	NA
ASV670	KU243216.1	97.051	surface mucus	scleractinian coral	Archaeal and Bacterial Communities Associated with the Surface Mucus of Caribbean Corals Differ in Their Degree of Host Specificity and Community Turnover Over Reefs	animal_associated	Skin	Corals	Proteobacteria	Gammaproteobacteria	Vibrionales	Vibrionaceae	NA
ASV685	KX431267.1	100.0	gut	Nibea	NA	animal_associated	Gut	Fish	Proteobacteria	Gammaproteobacteria	Vibrionales	Vibrionaceae	Vibrio
ASV697	KU243216.1	96.515	surface mucus	scleractinian coral	Archaeal and Bacterial Communities Associated with the Surface Mucus of Caribbean Corals Differ in Their Degree of Host Specificity and Community Turnover Over Reefs	animal_associated	Skin	Corals	Proteobacteria	Gammaproteobacteria	Vibrionales	Vibrionaceae	NA
ASV724	FJ654008.1	98.928	gut contents from distal intestine	Chlorurus sordidus (parrotfish)	Abundance, diversity, and activity of microbial assemblages associated with coral reef fish guts and feces	animal_associated	Gut	Fish	Proteobacteria	Gammaproteobacteria	Vibrionales	Vibrionaceae	NA
ASV874	FJ653974.1	98.12299999999999	gut contents from distal intestine	Acanthurus nigricans (surgeonfish)	Abundance, diversity, and activity of microbial assemblages associated with coral reef fish guts and feces	animal_associated	Gut	Fish	Proteobacteria	Gammaproteobacteria	Vibrionales	Vibrionaceae	NA
ASV966	KU243216.1	96.0	surface mucus	scleractinian coral	Archaeal and Bacterial Communities Associated with the Surface Mucus of Caribbean Corals Differ in Their Degree of Host Specificity and Community Turnover Over Reefs	animal_associated	Skin	Corals	Proteobacteria	Gammaproteobacteria	Vibrionales	Vibrionaceae	NA
ASV994	FJ654008.1	98.66	gut contents from distal intestine	Chlorurus sordidus (parrotfish)	Abundance, diversity, and activity of microbial assemblages associated with coral reef fish guts and feces	animal_associated	Gut	Fish	Proteobacteria	Gammaproteobacteria	Vibrionales	Vibrionaceae	NA
ASV1868	KT952740.1	96.54299999999999	fish gut	Acanthurus sohal	Phylogenetic Diversity, Distribution, and Cophylogeny of Giant Bacteria (Epulopiscium) with their Surgeonfish Hosts in the Red Sea	animal_associated	Gut	Fish	Kiritimatiellaeota	Kiritimatiellae	Kiritimatiellales	Kiritimatiellaceae	NA
ASV1590	KT952868.1	97.53399999999999	fish gut	Zebrasoma desjardinii	Phylogenetic Diversity, Distribution, and Cophylogeny of Giant Bacteria (Epulopiscium) with their Surgeonfish Hosts in the Red Sea	animal_associated	Gut	Fish	Tenericutes	Mollicutes	Anaeroplasmatales	Anaeroplasmataceae	Anaeroplasma
ASV1764	HG971020.1	99.728	host gut	Siganus canaliculatus	Dietary Supplementation of Ulva pertusa and Non-starch Polysaccharide Enzyme Influences Gastrointestinal Microbiota Composition of Siganus canaliculatus	animal_associated	Gut	Fish	Tenericutes	Mollicutes	Mycoplasmatales	Mycoplasmataceae	NA
ASV2628	MK713651.1	90.27	NA	deep-sea snailfish	Genomic Characterization of a Novel Gut Symbiont From the Hadal Snailfish	animal_associated	Gut	Fish	Tenericutes	Mollicutes	Mycoplasmatales	Mycoplasmataceae	Ureaplasma
ASV2943	FR799662.1	96.712	host intestine	Thymallus sp.	Molecular and phylogenetic studies of a Mycoplasma from the intestine of Siberian fish	animal_associated	Gut	NA	Tenericutes	Mollicutes	Mycoplasmatales	Mycoplasmataceae	Mycoplasma
ASV363	FM897203.1	95.055	gut microflora	Thymallus arcticus baikalensis	Molecular and phylogenetic studies of a Mycoplasma from the intestine of Siberian fish	animal_associated	Gut	NA	Tenericutes	Mollicutes	Mycoplasmatales	Mycoplasmataceae	Mycoplasma
ASV4040	HM031425.1	99.45700000000001	intestines	Sciaenops ocellatus	Gut bacterial community diversity analysis of four commercial important marine fishes, Hexagrammos otakii, Kareius bicoloratus, Sciaenops ocellatus and Labeolabrax japonicus, using 16S rRNA sequence	animal_associated	Gut	Fish	Tenericutes	Mollicutes	Mycoplasmatales	Mycoplasmataceae	NA
ASV5772	LR214986.1	100.0	Lung	NA	NA	animal_associated	Lung	NA	Tenericutes	Mollicutes	Mycoplasmatales	Mycoplasmataceae	Mycoplasma
ASV764	KF130620.1	100.0	sediment	NA	Bacterial community diversity in Daya Bay	environmental_associated	NA	NA	Tenericutes	Mollicutes	Mycoplasmatales	Mycoplasmataceae	Candidatus_Bacilloplasma
ASV802	KF130620.1	97.541	sediment	NA	Bacterial community diversity in Daya Bay	environmental_associated	NA	NA	Tenericutes	Mollicutes	Mycoplasmatales	Mycoplasmataceae	Candidatus_Bacilloplasma
ASV4	MG736619.1	100.0	Sargasso Seawater	NA	Optofluidic single-cell genome amplification of E01-9C-26 and other sub-micron bacteria specialized to niches in the ocean subsurface	environmental_associated	NA	NA	Cyanobacteria	Oxyphotobacteria	Synechococcales	Cyanobiaceae	Synechococcus_CC9902
ASV815	MF615126.1	100.0	microplastics biofilm	microplastic biofilm	Microplastics as a vector for the transport of the bacterial fish pathogen species Aeromonas salmonicida	environmental_associated	NA	NA	Cyanobacteria	Oxyphotobacteria	Synechococcales	Cyanobiaceae	Synechococcus_CC9902
ASV1771	JQ179209.1	100.0	crustose coralline algae	NA	Ocean acidification reduces induction of coral settlement by crustose coralline algae	plant_associated	NA	NA	Cyanobacteria	Oxyphotobacteria	Eurycoccales	Eurycoccales_Incertae_Sedis	Synechococcus_PCC-7336
ASV3363	KU951858.1	99.465	subtidal sample	NA	Cyanobacterial diversity present in LEGE Culture Collection	environmental_associated	NA	NA	Cyanobacteria	Oxyphotobacteria	Leptolyngbyales	Leptolyngbyaceae	NA
ASV133	DQ446127.2	100.0	black band diseased (BBD) coral tissues	Siderastrea siderea	Microbial Communities in the Surface Mucopolysaccharide Layer and the Black Band Microbial Mat of Black Band-Diseased Siderastrea siderea	animal_associated	Tissue	Corals	Cyanobacteria	Oxyphotobacteria	Nostocales	Oscillatoriaceae	NA
ASV3924	HM241086.1	98.03399999999999	quartz hypoliths from desert	NA	Worldwide genetic diversity of quartz hypoliths	environmental_associated	NA	NA	Cyanobacteria	Oxyphotobacteria	Nostocales	Paraspirulinaceae	ESFC-1
ASV4509	HQ832912.1	99.465	intertidal zone, Sao Bartolomeu do Mar beach	NA	Culture-dependent characterization of cyanobacterial diversity in the intertidal zones of the Portuguese coast: A polyphasic study	environmental_associated	NA	NA	Cyanobacteria	Oxyphotobacteria	Nostocales	Phormidiaceae	NA
ASV1184	GU117978.1	100.0	NA	Acropora cervicornis (coral)	Threatened corals provide underexplored microbial habitats	animal_associated	NA	Corals	Cyanobacteria	Oxyphotobacteria	Nostocales	Xenococcaceae	Pleurocapsa_PCC-7319
ASV2741	FJ183981.1	98.93299999999999	29 days biofilm	NA	Availability of glucose and light modulates the structure and function of a microbial biofilm	environmental_associated	NA	NA	Cyanobacteria	Oxyphotobacteria	Nostocales	Xenococcaceae	Pleurocapsa_PCC-7319
ASV432	KT952802.1	100.0	fish gut	Ctenochaetus striatus	Phylogenetic Diversity, Distribution, and Cophylogeny of Giant Bacteria (Epulopiscium) with their Surgeonfish Hosts in the Red Sea	animal_associated	Gut	Fish	Cyanobacteria	Oxyphotobacteria	Nostocales	Xenococcaceae	Xenococcus_PCC-7305
ASV667	KT952802.1	99.73299999999999	fish gut	Ctenochaetus striatus	Phylogenetic Diversity, Distribution, and Cophylogeny of Giant Bacteria (Epulopiscium) with their Surgeonfish Hosts in the Red Sea	animal_associated	Gut	Fish	Cyanobacteria	Oxyphotobacteria	Nostocales	Xenococcaceae	Xenococcus_PCC-7305
ASV79	KU243280.1	100.0	surface mucus	scleractinian coral	Archaeal and Bacterial Communities Associated with the Surface Mucus of Caribbean Corals Differ in Their Degree of Host Specificity and Community Turnover Over Reefs	animal_associated	Skin	Corals	Cyanobacteria	Oxyphotobacteria	Nostocales	Xenococcaceae	Xenococcus_PCC-7305
ASV1073	JQ580506.1	99.198	sediments from Rodas Beach polluted with crude oil	NA	Characterization of the anaerobic microbial community in oil-polluted subtidal sediments: aromatic biodegradation potential after the Prestige oil spill	environmental_associated	NA	NA	Planctomycetes	Planctomycetacia	Pirellulales	Pirellulaceae	Rhodopirellula
ASV1113	JN977183.1	99.73299999999999	Jiaozhao Bay sediment	NA	Diversity of bacterial community in Jiaozhou Bay sediments investigated by 16S rRNA gene libraries	environmental_associated	NA	NA	Planctomycetes	Planctomycetacia	Pirellulales	Pirellulaceae	Rhodopirellula
ASV1173	MH091189.1	99.2	mangrove sediments	NA	Diversity and dynamics of microbial community structure in different mangrove, marine and freshwater sediments during anaerobic debromination of PBDEs	environmental_associated	NA	NA	Planctomycetes	Planctomycetacia	Pirellulales	Pirellulaceae	Rubripirellula
ASV1365	AF159640.1	99.46700000000001	NA	NA	Phylogenetic analysis of bacterial communities associated with leaves of the seagrass Halophila stipulacea by a culture independent small-subunit rRNA gene approach	plant_associated	NA	NA	Planctomycetes	Planctomycetacia	Pirellulales	Pirellulaceae	Pir4_lineage
ASV1366	JN539359.1	99.465	Guerrero Negro Hypersaline Mat 10; altitude 310m AMSL; sample depth 1m below water level, 34-49mm depth into the mat	NA	Phylogenetic stratigraphy in the Guerrero Negro hypersaline microbial mat	environmental_associated	NA	NA	Planctomycetes	Planctomycetacia	Pirellulales	Pirellulaceae	Blastopirellula
ASV1478	JQ258096.1	99.198	tropical marine sediment, around 20m water depth	NA	Molecular Microbial Diversity of Archaea and Bacteria along the Tropical West Coast of India	environmental_associated	NA	NA	Planctomycetes	Planctomycetacia	Pirellulales	Pirellulaceae	Blastopirellula
ASV1807	KM454359.1	98.396	marine sediment	NA	Microbial community diversity and vertical distribution in the sediment of Maluku Strait	environmental_associated	NA	NA	Planctomycetes	Planctomycetacia	Pirellulales	Pirellulaceae	NA
ASV241	AB294955.1	100.0	microbial mat at a shallow submarine hot spring	NA	Culture-Dependent and -Independent Characterization of Microbial Communities Associated with a Shallow Submarine Hydrothermal System Occurring within a Coral Reef off Taketomi Island, Japan	environmental_associated	NA	NA	Planctomycetes	Planctomycetacia	Pirellulales	Pirellulaceae	Rubripirellula
ASV2529	FJ930340.1	97.60600000000001	NA	Porites compressa	Comparison of microbial communities between the Hawaiian corals Porites compressa and Porites lobata	animal_associated	NA	Corals	Planctomycetes	Planctomycetacia	Pirellulales	Pirellulaceae	Blastopirellula
ASV2784	DQ269069.2	98.93	surface of marine macro-alga	Delisea pulchra	Phylogenetic diversity and species richness in the bacterial communities associated with three marine eukaryotes	plant_associated	NA	NA	Planctomycetes	Planctomycetacia	Pirellulales	Pirellulaceae	Blastopirellula
ASV2873	JN596618.1	98.396	sponge tissue	Xestospongia muta	Sponge-associated bacteria are strictly maintained in two closely related but geographically distant sponge hosts	animal_associated	Tissue	Marine invertebrates	Planctomycetes	Planctomycetacia	Pirellulales	Pirellulaceae	Bythopirellula
ASV2994	DQ395014.1	99.465	harbor sediment	NA	Microbial diversity in polluted harbor sediments I: Bacterial community assessment based on four clone libraries of 16S rDNA	environmental_associated	NA	NA	Planctomycetes	Planctomycetacia	Pirellulales	Pirellulaceae	Pir4_lineage
ASV306	AB611541.1	100.0	hydrothermal vent plume collected at the main vent site	NA	Spatial distribution of viruses associated with planktonic and attached microbial communities in hydrothermal environments	environmental_associated	NA	NA	Planctomycetes	Planctomycetacia	Pirellulales	Pirellulaceae	Pir4_lineage
ASV3500	KX213886.1	98.12799999999999	macroalgae	NA	Seasonal and geographical variation of epiphytic Planctomycetes associated with three main lineages of macroalgae	plant_associated	NA	NA	Planctomycetes	Planctomycetacia	Pirellulales	Pirellulaceae	Blastopirellula
ASV4176	MK588899.1	97.32600000000001	gut microbiome of Litopenaeus vannamei	NA	Effect of Streptomyces probiotics on the intestinal microbiota of Litopenaeus vannamei challenged with Vibrio parahaemolyticus	animal_associated	Gut	Marine invertebrates	Planctomycetes	Planctomycetacia	Pirellulales	Pirellulaceae	Rhodopirellula
ASV434	KU354028.1	100.0	NA	Galaxea fascicularis	Cultured and cultured-independent bacteria in mucus and tissue of galaxea fascicularis	animal_associated	NA	Corals	Planctomycetes	Planctomycetacia	Pirellulales	Pirellulaceae	Pirellula
ASV4343	JN839349.1	97.861	sediment from marine shallow water hydrothermal system	NA	Microbial communities associated with a shallow marine hydrothermal vent	environmental_associated	NA	NA	Planctomycetes	Planctomycetacia	Pirellulales	Pirellulaceae	NA
ASV445	JN596630.1	99.198	sponge tissue	Xestospongia muta	Sponge-associated bacteria are strictly maintained in two closely related but geographically distant sponge hosts	animal_associated	Tissue	Marine invertebrates	Planctomycetes	Planctomycetacia	Pirellulales	Pirellulaceae	Bythopirellula
ASV470	JF268357.1	99.73299999999999	Hikurangi margin, Wairarapa - Takahae, station 309; SO191_3_309	NA	Microbial communities of deep-sea methane seeps at hikurangi continental margin (new zealand)	environmental_associated	NA	NA	Planctomycetes	Planctomycetacia	Pirellulales	Pirellulaceae	Rhodopirellula
ASV502	JX193323.1	99.465	intertidal surface sediment	NA	Impacts of Mariculture on the Diversity of Bacterial Communities within Intertidal Sediments in the Northeast of China	environmental_associated	NA	NA	Planctomycetes	Planctomycetacia	Pirellulales	Pirellulaceae	Rubripirellula
ASV52	LC075346.1	100.0	sea water	NA	Culture-independent method for identification of microbial enzyme-encoding genes by activity-based single-cell sequencing using a water-in-oil microdroplet platform	environmental_associated	NA	NA	Planctomycetes	Planctomycetacia	Pirellulales	Pirellulaceae	NA
ASV5637	HM630168.1	99.73299999999999	intestinal tract	Naso tonganus	The microbial community of the gastrointestinal tract of the herbivorous marine fish, Naso tonganus	animal_associated	Gut	Fish	Planctomycetes	Planctomycetacia	Pirellulales	Pirellulaceae	Pirellula
ASV57	KM223323.1	100.0	0.8 micron prefiltered seawater from 80 m depth east of Marquesas Island in the South Pacific Ocean	NA	Distinct Spatial Patterns of SAR11, SAR86, and Actinobacteria Diversity along a Transect in the Ultra-oligotrophic South Pacific Ocean	environmental_associated	NA	NA	Planctomycetes	Planctomycetacia	Pirellulales	Pirellulaceae	NA
ASV570	FN822199.1	99.465	seawater	NA	Temporal variability of coastal planctomycetes clades at kabeltonne station, north sea	environmental_associated	NA	NA	Planctomycetes	Planctomycetacia	Pirellulales	Pirellulaceae	Rubripirellula
ASV571	FJ425614.1	99.73100000000001	NA	Montastrea faveolata	Composition and diversity of bacterial communnities associated with healthy and diseased colonies of the Caribbean coral Montastrea faveolata	animal_associated	NA	Corals	Planctomycetes	Planctomycetacia	Pirellulales	Pirellulaceae	Blastopirellula
ASV6219	KM356332.1	98.13799999999999	Hydrate Ridge, OR and vicinity	NA	Microbial Abundance and Diversity Patterns Associated with Sediments and Carbonates from the Methane Seep Environments of Hydrate Ridge, OR	environmental_associated	NA	NA	Planctomycetes	Planctomycetacia	Pirellulales	Pirellulaceae	Blastopirellula
ASV740	HM023665.1	100.0	water around 20m depth	NA	Monsoon influenced bacterial diversity in coastal waters of Arabian Sea	environmental_associated	NA	NA	Planctomycetes	Planctomycetacia	Pirellulales	Pirellulaceae	Rubripirellula
ASV856	DQ289930.1	99.465	South Atlantic Bight Permeable Shelf Sediment	NA	Microbial community diversity associated with carbon and nitrogen cycling in permeable shelf sediments	environmental_associated	NA	NA	Planctomycetes	Planctomycetacia	Pirellulales	Pirellulaceae	Blastopirellula
ASV883	JN839077.1	99.73299999999999	sediment from marine shallow water hydrothermal system	NA	Microbial communities associated with a shallow marine hydrothermal vent	environmental_associated	NA	NA	Planctomycetes	Planctomycetacia	Pirellulales	Pirellulaceae	Blastopirellula
ASV6381	GU326776.1	95.946	reverse osmosis membrane from a desalination plant	NA	Dynamic bacterial communities on reverse-osmosis membranes in a full-scale desalination plant	plant_associated	NA	NA	Planctomycetes	Planctomycetacia	Planctomycetales	Rubinisphaeraceae	NA
ASV1422	DQ340184.1	98.098	gut of Mudsuckers collected at Toms Point	NA	Dominance of Mycoplasma in the guts of the Long-Jawed Mudsucker, Gillichthys mirabilis, from five California salt marshes	animal_associated	Gut	Fish	Spirochaetes	Spirochaetia	Brevinematales	Brevinemataceae	Brevinema
ASV1517	DQ340184.1	97.01100000000001	gut of Mudsuckers collected at Toms Point	NA	Dominance of Mycoplasma in the guts of the Long-Jawed Mudsucker, Gillichthys mirabilis, from five California salt marshes	animal_associated	Gut	Fish	Spirochaetes	Spirochaetia	Brevinematales	Brevinemataceae	Brevinema
ASV37	DQ340184.1	98.37	gut of Mudsuckers collected at Toms Point	NA	Dominance of Mycoplasma in the guts of the Long-Jawed Mudsucker, Gillichthys mirabilis, from five California salt marshes	animal_associated	Gut	Fish	Spirochaetes	Spirochaetia	Brevinematales	Brevinemataceae	Brevinema
ASV1129	EU885092.1	96.49600000000001	GI tract	Pomacanthus sexstriatus	The microbial community of the hindgut chamber of Pomacanthus sexstriatus	animal_associated	Gut	Fish	Spirochaetes	Spirochaetia	Spirochaetales	Spirochaetaceae	Treponema_2
ASV759	EU885092.1	96.765	GI tract	Pomacanthus sexstriatus	The microbial community of the hindgut chamber of Pomacanthus sexstriatus	animal_associated	Gut	Fish	Spirochaetes	Spirochaetia	Spirochaetales	Spirochaetaceae	Treponema_2
ASV793	EU885092.1	96.515	GI tract	Pomacanthus sexstriatus	The microbial community of the hindgut chamber of Pomacanthus sexstriatus	animal_associated	Gut	Fish	Spirochaetes	Spirochaetia	Spirochaetales	Spirochaetaceae	Treponema_2
ASV1131	KT952863.1	97.60600000000001	fish gut	Zebrasoma desjardinii	Phylogenetic Diversity, Distribution, and Cophylogeny of Giant Bacteria (Epulopiscium) with their Surgeonfish Hosts in the Red Sea	animal_associated	Gut	Fish	Verrucomicrobia	Verrucomicrobiae	Verrucomicrobiales	Akkermansiaceae	Akkermansia
ASV1430	HM630234.1	98.93	intestinal tract	Naso tonganus	The microbial community of the gastrointestinal tract of the herbivorous marine fish, Naso tonganus	animal_associated	Gut	Fish	Verrucomicrobia	Verrucomicrobiae	Verrucomicrobiales	Akkermansiaceae	Akkermansia
ASV1685	KT952759.1	97.594	fish gut	Acanthurus sohal	Phylogenetic Diversity, Distribution, and Cophylogeny of Giant Bacteria (Epulopiscium) with their Surgeonfish Hosts in the Red Sea	animal_associated	Gut	Fish	Verrucomicrobia	Verrucomicrobiae	Verrucomicrobiales	Akkermansiaceae	Akkermansia
ASV1994	HG971000.1	96.8	host gut	Siganus canaliculatus	Dietary Supplementation of Ulva pertusa and Non-starch Polysaccharide Enzyme Influences Gastrointestinal Microbiota Composition of Siganus canaliculatus	animal_associated	Gut	Fish	Verrucomicrobia	Verrucomicrobiae	Verrucomicrobiales	Akkermansiaceae	Akkermansia
ASV355	KT952863.1	97.594	fish gut	Zebrasoma desjardinii	Phylogenetic Diversity, Distribution, and Cophylogeny of Giant Bacteria (Epulopiscium) with their Surgeonfish Hosts in the Red Sea	animal_associated	Gut	Fish	Verrucomicrobia	Verrucomicrobiae	Verrucomicrobiales	Akkermansiaceae	Akkermansia
ASV3622	EU885079.1	97.32600000000001	GI tract	Pomacanthus sexstriatus	The microbial community of the hindgut chamber of Pomacanthus sexstriatus	animal_associated	Gut	Fish	Verrucomicrobia	Verrucomicrobiae	Verrucomicrobiales	Akkermansiaceae	Akkermansia
ASV532	HG971000.1	97.867	host gut	Siganus canaliculatus	Dietary Supplementation of Ulva pertusa and Non-starch Polysaccharide Enzyme Influences Gastrointestinal Microbiota Composition of Siganus canaliculatus	animal_associated	Gut	Fish	Verrucomicrobia	Verrucomicrobiae	Verrucomicrobiales	Akkermansiaceae	Akkermansia
ASV688	KT952863.1	99.465	fish gut	Zebrasoma desjardinii	Phylogenetic Diversity, Distribution, and Cophylogeny of Giant Bacteria (Epulopiscium) with their Surgeonfish Hosts in the Red Sea	animal_associated	Gut	Fish	Verrucomicrobia	Verrucomicrobiae	Verrucomicrobiales	Akkermansiaceae	Akkermansia
ASV2452	JQ258519.1	99.198	tropical marine sediment, around 20m water depth	NA	Molecular Microbial Diversity of Archaea and Bacteria along the Tropical West Coast of India	environmental_associated	NA	NA	Verrucomicrobia	Verrucomicrobiae	Verrucomicrobiales	DEV007	NA
ASV146	KU353891.1	100.0	NA	Galaxea fascicularis	Cultured and cultured-independent bacteria in mucus and tissue of galaxea fascicularis	animal_associated	NA	Corals	Verrucomicrobia	Verrucomicrobiae	Verrucomicrobiales	Rubritaleaceae	Rubritalea
ASV1644	KM223662.1	100.0	3 micron prefiltered seawater from 40 m depth west of Marquesas Island in the South Pacific Ocean	NA	Distinct Spatial Patterns of SAR11, SAR86, and Actinobacteria Diversity along a Transect in the Ultra-oligotrophic South Pacific Ocean	environmental_associated	NA	NA	Verrucomicrobia	Verrucomicrobiae	Verrucomicrobiales	Rubritaleaceae	Rubritalea
Blast results for the 254 ASVs of the enterc core gut bacteriome and their taxonomy
